# Supplementary material for: T160-phosphorylated CDK2 defines threshold for HGF-dependent proliferation in primary hepatocytes
Source: Mol Syst Biol. 2015 Mar 14;11(3):0795. doi: 10.15252/msb.20156032 (PMC4380929; doi:10.15252/msb.20156032)
Supplement: Supplementary file 2 [file msb0011-0795-sd2.zip]

Archive with 1 entries (1 files):
- msb156032-sup-0002-DatasetS1.xml
