# Supplementary material for: T160-phosphorylated CDK2 defines threshold for HGF-dependent proliferation in primary hepatocytes
Source: Mol Syst Biol. 2015 Mar 14;11(3):0795. doi: 10.15252/msb.20156032 (PMC4380929; doi:10.15252/msb.20156032)
Supplement: Supplementary file 2 [file msb0011-0795-sd2.zip › msb156032-sup-0002-DatasetS1.xml]

<?xml version="1.0" encoding="UTF-8"?>
<sbml xmlns="http://www.sbml.org/sbml/level2/version4" level="2" version="4">
<model id="cell_cycle_model_hepatocytes" name="cell_cycle_model_hepatocytes_mueller_et_al">

<notes>
<body xmlns="http://www.w3.org/1999/xhtml">
    <p>SBML model exported from PottersWheel on 2014-01-08 01:49:18.</p>
<pre>
% PottersWheel model definition file

function m = model_inputs_noinh_fitto_Data_July13_w()

m = pwGetEmptyModel();

%% Meta information

m.name        = 'model_new';
m.description = 'Converted from cc_small_v30.xml.';
m.authors     = {};
m.dates       = {'2013-08-17'};
m.modelFormat = 3;
m.amountBasedRates = true;
m.conversionSource = 'cc_small_v30.xml';
m.conversionActive = false;

%% Default sampling time points
m.t = 0:1:85;


%% X - Dynamic variables
% m = pwAddX(m, *ID, *startValue, fitSetting, minValue, maxValue, unit, compartment, name, description, typeOfStartValue, designerProps, classname)
m = pwAddX(m, 'S1' , 25.5914, 'fix', 1e-06, 1000,   [], []    , '@nuc::rb(S788~U,S800~U,b)'           , []  , []             , []  , 'protein.generic');
m = pwAddX(m, 'S2' ,  0.0601, 'fix', 1e-06, 1000,   [], []    , '@nuc::e2f(b!1).rb(S788~U,S800~U,b!1)', []  , []             , []  , 'protein.generic');
m = pwAddX(m, 'S3' ,  6.2223, 'fix', 1e-06, 1000,   [], []    , '@nuc::C2E(T160~U,b!1).p21(b!1)'      , []  , []             , []  , 'protein.generic');
m = pwAddX(m, 'S4' ,   0.415, 'fix', 1e-06, 1000,   [], []    , '@cyto::C2E(T160~U,b)'                , []  , []             , []  , 'protein.generic');
m = pwAddX(m, 'S5' ,       1, 'fix', 1e-06, 1000,   [], []    , '@nuc::dnapre()'                      , []  , []             , []  , 'protein.generic');
m = pwAddX(m, 'S10',       0, 'fix', 1e-06, 1000,   [], []    , '@cyto::C4D1(b)'                      , []  , []             , []  , 'protein.generic');
m = pwAddX(m, 'S11',       0, 'fix', 1e-06, 1000,   [], []    , '@nuc::p21(b)'                        , []  , []             , []  , 'protein.generic');
m = pwAddX(m, 'S12',       0, 'fix', 1e-06, 1000,   [], []    , '@cyto::p21(b)'                       , []  , []             , []  , 'protein.generic');
m = pwAddX(m, 'S13',       0, 'fix', 1e-06, 1000,   [], []    , '@nuc::C2E(T160~U,b)'                 , []  , []             , []  , 'protein.generic');
m = pwAddX(m, 'S14',       0, 'fix', 1e-06, 1000,   [], []    , '@nuc::e2f(b)'                        , []  , []             , []  , 'protein.generic');
m = pwAddX(m, 'S15',       0, 'fix', 1e-06, 1000,   [], []    , '@nuc::rb(S788~P,S800~U,b)'           , []  , []             , []  , 'protein.generic');
m = pwAddX(m, 'S16',       0, 'fix', 1e-06, 1000,   [], []    , '@nuc::e2f(b!1).rb(S788~P,S800~U,b!1)', []  , []             , []  , 'protein.generic');
m = pwAddX(m, 'S17',       0, 'fix', 1e-06, 1000,   [], []    , '@nuc::dnapre1()'                     , []  , []             , []  , 'protein.generic');
m = pwAddX(m, 'S18',       0, 'fix', 1e-06, 1000,   [], []    , '@nuc::C2E(T160~P,b)'                 , []  , []             , []  , 'protein.generic');
m = pwAddX(m, 'S19',       0, 'fix', 1e-06, 1000,   [], []    , '@cyto::C4D1(b!1).p21(b!1)'           , []  , []             , []  , 'protein.generic');
m = pwAddX(m, 'S20',       0, 'fix', 1e-06, 1000,   [], []    , '@cyto::C2E(T160~U,b!1).p21(b!1)'     , []  , []             , []  , 'protein.generic');
m = pwAddX(m, 'S21',       0, 'fix', 1e-06, 1000,   [], []    , '@nuc::rb(S788~P,S800~P,b)'           , []  , []             , []  , 'protein.generic');
m = pwAddX(m, 'S22',       0, 'fix', 1e-06, 1000,   [], []    , '@nuc::dnapre2()'                     , []  , []             , []  , 'protein.generic');
m = pwAddX(m, 'S23',       0, 'fix', 1e-06, 1000,   [], []    , '@nuc::C2E(T160~P,b!1).p21(b!1)'      , []  , []             , []  , 'protein.generic');
m = pwAddX(m, 'S24',       0, 'fix', 1e-06, 1000,   [], []    , '@nuc::C4D1(b!1).p21(b!1)'            , []  , []             , []  , 'protein.generic');
m = pwAddX(m, 'S25',       0, 'fix', 1e-06, 1000,   [], []    , '@nuc::dnapre3()'                     , []  , []             , []  , 'protein.generic');
m = pwAddX(m, 'S26',       0, 'fix', 1e-06, 1000,   [], []    , '@nuc::C4D1(b)'                       , []  , []             , []  , 'protein.generic');
m = pwAddX(m, 'S27',       0, 'fix', 1e-06, 1000,   [], []    , '@nuc::dnapre4()'                     , []  , []             , []  , 'protein.generic');
m = pwAddX(m, 'S28',       0, 'fix', 1e-06, 1000,   [], []    , '@nuc::dnapre5()'                     , []  , []             , []  , 'protein.generic');


%% K - Dynamic parameters
% m = pwAddK(m, *ID, *value, fitSetting, minValue, maxValue, unit, name, description)
m = pwAddK(m, 'Vnuc'           , 0.25                , 'fix'   );
m = pwAddK(m, 'Vcyto'          , 12.67               , 'fix'   );
m = pwAddK(m, 'perk'           , 0.00857314138104046 , 'global', 0.0001, 1         );
m = pwAddK(m, 'nerk'           , 1.14663416967514    , 'global', 0.1   , 10        );
m = pwAddK(m, 'pakt'           , 0.0348              , 'fix'   , 0.0001, 1         );
m = pwAddK(m, 'nakt'           , 1.0957              , 'fix'   , 0.1   , 10        );
m = pwAddK(m, 'aerk'           , 0.16                , 'fix'   );
m = pwAddK(m, 'aakt'           , 0.53                , 'fix'   );
m = pwAddK(m, 'atf'            , 0.601288203846636   , 'global', 1e-06 , 1         );
m = pwAddK(m, 'ks_c4'          , 14298.6715905912    , 'global', 1e-06 , 1000000   );
m = pwAddK(m, 'kdeg_c4'        , 1.01433121526038    , 'global', 1     , 2         );
m = pwAddK(m, 'kdeg_c4gsk3b'   , 0.107637073030656   , 'global', 0.1   , 8         );
m = pwAddK(m, 'ks_c2myc'       , 0.157511710670132   , 'global', 1e-06 , 1000000   );
m = pwAddK(m, 'ks_c2e2f'       , 2.19944932286058    , 'global', 1e-06 , 1000000   );
m = pwAddK(m, 'kdeg_c2c2gsk3b' , 5.58835572681068    , 'global', 1e-06 , 10        );
m = pwAddK(m, 'kdeg_c2gsk3b'   , 1.55090179808215e-05, 'global', 1e-06 , 10        );
m = pwAddK(m, 'kdeg_c2'        , 0.225746618767114   , 'global', 0.2   , 0.7       );
m = pwAddK(m, 'kdp_c2cak'      , 101.282119534273    , 'global', 1e-06 , 1000000   );
m = pwAddK(m, 'kc2cak'         , 0.316993285134466   , 'global', 1e-06 , 1000000   );
m = pwAddK(m, 'ks_p21p53'      , 3.84136205729286e-06, 'global', 1e-06 , 1000000   );
m = pwAddK(m, 'ks_p21e2f'      , 0.811617200647839   , 'global', 1e-06 , 1000000   );
m = pwAddK(m, 'kdeg_p21erkskp2', 0.000282976267377082, 'global', 1e-06 , 1000000   );
m = pwAddK(m, 'kdeg_p21c2skp2' , 0.040108041739907   , 'global', 1e-06 , 1000000   );
m = pwAddK(m, 'kdeg_p21skp2'   , 0.750574831653576   , 'global', 1e-06 , 1000000   );
m = pwAddK(m, 'kdeg_p21gsk3b'  , 0.00464010657330714 , 'global', 1e-06 , 10        );
m = pwAddK(m, 'kdeg_p21erk'    , 0.736488746268804   , 'global', 1e-06 , 10        );
m = pwAddK(m, 'Kd_p21c4'       , 99.9965429570432    , 'global', 0.01  , 100       );
m = pwAddK(m, 'kb_p21c4'       , 14.3083360067931    , 'global', 0.01  , 1000      );
m = pwAddK(m, 'Kd_p21c2'       , 0.0100024233821379  , 'global', 0.01  , 100       );
m = pwAddK(m, 'kb_p21c2'       , 997.938141166465    , 'global', 0.01  , 1000      );
m = pwAddK(m, 'ki'             , 0.0918326575000322  , 'global', 1e-06 , 1000000   );
m = pwAddK(m, 'kinh_p21akt'    , 0.439662894183616   , 'global', 1e-06 , 1000000   );
m = pwAddK(m, 'ks_e2fe2f'      , 0.459601740303536   , 'global', 1e-06 , 1000000   );
m = pwAddK(m, 'ks_e2fmyc'      , 2.49174531457788e-06, 'global', 1e-06 , 1000000   );
m = pwAddK(m, 'kdege2fplus'    , 4.18153340918872e-05, 'global', 1e-07 , 10        );
m = pwAddK(m, 'kdeg_e2fbound'  , 0.0999954023364359  , 'global', 0.04  , 0.1       );
m = pwAddK(m, 'ks_rb'          , 72.5245257602228    , 'global', 1e-06 , 1000000   );
m = pwAddK(m, 'ks_rbe2f'       , 20.0129834334888    , 'global', 1e-06 , 1000000   );
m = pwAddK(m, 'kdeg_rbp21'     , 0.863570809432207   , 'global', 1e-06 , 1000000   );
m = pwAddK(m, 'kdeg_rbbound'   , 0.0889964132806627  , 'global', 0.04  , 0.1       );
m = pwAddK(m, 'kdegrbplus'     , 0.257763482477731   , 'global', 1e-07 , 10        );
m = pwAddK(m, 'kb_rbe2f'       , 229.976400323907    , 'global', 0.01  , 1000      );
m = pwAddK(m, 'Kd_rb_e2f'      , 50.002528361226     , 'global', 50    , 500       );
m = pwAddK(m, 'kb_rbpe2f'      , 182.218452288549    , 'global', 0.01  , 1000      );
m = pwAddK(m, 'Kd_rbp_e2f'     , 481.484530572552    , 'global', 50    , 500       );
m = pwAddK(m, 'kcatprbc4'      , 2797.82326282727    , 'global', 1e-06 , 1000000000);
m = pwAddK(m, 'kcatp_rbc2'     , 7142308.07232621    , 'global', 1e-06 , 1000000000);
m = pwAddK(m, 'kcatdp_rbc2'    , 0.00313841707547858 , 'global', 1e-06 , 1000000   );
m = pwAddK(m, 'kcatdp_rbc4'    , 2892.0219338341     , 'global', 1e-06 , 1000000   );
m = pwAddK(m, 'kinh_pp1'       , 16634.9400020267    , 'global', 1e-06 , 1000000   );
m = pwAddK(m, 'Km_dprb'        , 0.118988383643671   , 'global', 0.1   , 500       );
m = pwAddK(m, 'Km_prb'         , 2.03458881189349    , 'global', 1     , 5000      );
m = pwAddK(m, 'nrb'            , 3                   , 'fix'   );
m = pwAddK(m, 'k_dna'          , 0.00949790539669408 , 'global', 1e-06 , 1000000   );
m = pwAddK(m, 'k_delay'        , 23.6658781343201    , 'global', 1e-06 , 1000000   );


%% R - Reactions
% m = pwAddR(m, *ID, *reactants, *products, *modifiers, *type, *options, *rateSignature, *parameters, description, name, fast, compartments, parameterTrunks, designerPropsR, stoichiometry, reversible)
m = pwAddR(m, 'R1' , {           }, {'S10'      }, {           }, 'C' , [] , 'k1*k2'                                     , {'ks_c4','tf'}, [], [], [], {}, {}, {}, {}, 0);
m = pwAddR(m, 'R2' , {           }, {'S4'       }, {'S14','S16'}, 'C' , [] , '(k1*k3 + k2*(m1 + m2))'                    , {'ks_c2myc','ks_c2e2f','tf'}, [], [], [], {}, {}, {}, {}, 0);
m = pwAddR(m, 'R3' , {'S3'       }, {'S11'      }, {           }, 'C' , [] , '(k2 + k1*k3)*r1'                           , {'kdeg_c2gsk3b','kdeg_c2','gsk3b'}, [], [], [], {}, {}, {}, {}, 0);
m = pwAddR(m, 'R4' , {'S4'       }, {           }, {           }, 'C' , [] , '(k2 + k1*k3)*r1'                           , {'kdeg_c2gsk3b','kdeg_c2','gsk3b'}, [], [], [], {}, {}, {}, {}, 0);
m = pwAddR(m, 'R5' , {           }, {'S12'      }, {'S14'      }, 'C' , [] , '(k1 + k2*m1)*k3'                           , {'ks_p21p53','ks_p21e2f','tfp21'}, [], [], [], {}, {}, {}, {}, 0);
m = pwAddR(m, 'R6' , {'S3'       }, {'S11','S13'}, {           }, 'C' , [] , 'k1*r1'                                     , {'kd_p21c2'}, [], [], [], {}, {}, {}, {}, 0);
m = pwAddR(m, 'R7' , {'S3'       }, {'S13'      }, {'S18','S14'}, 'C' , [] , '(k1*k4 + k2*m1 + k3)*m2*r1'                , {'kdeg_p21erkskp2','kdeg_p21c2skp2','kdeg_p21skp2','erk'}, [], [], [], {}, {}, {}, {}, 0);
m = pwAddR(m, 'R8' , {           }, {'S1'       }, {'S14'      }, 'C' , [] , '(k1 + k2*m1)'                              , {'ks_rb','ks_rbe2f'}, [], [], [], {}, {}, {}, {}, 0);
m = pwAddR(m, 'R9' , {'S1'       }, {           }, {           }, 'C' , [] , 'k1*r1'                                     , {'kdeg_rbfree'}, [], [], [], {}, {}, {}, {}, 0);
m = pwAddR(m, 'R10', {'S2'       }, {'S14'      }, {           }, 'C' , [] , 'k1*r1'                                     , {'kdeg_rbbound'}, [], [], [], {}, {}, {}, {}, 0);
m = pwAddR(m, 'R11', {'S1'       }, {           }, {'S11'      }, 'C' , [] , 'k1*m1*r1'                                  , {'kdeg_rbp21'}, [], [], [], {}, {}, {}, {}, 0);
m = pwAddR(m, 'R12', {'S2'       }, {'S14'      }, {'S11'      }, 'C' , [] , 'k1*m1*r1'                                  , {'kdeg_rbp21'}, [], [], [], {}, {}, {}, {}, 0);
m = pwAddR(m, 'R13', {           }, {'S14'      }, {'S14'      }, 'C' , [] , '(k1*m1 + k2)*k3'                           , {'ks_e2fe2f','ks_e2fmyc','tf'}, [], [], [], {}, {}, {}, {}, 0);
m = pwAddR(m, 'R14', {'S2'       }, {'S1'       }, {           }, 'C' , [] , 'k1*r1'                                     , {'kdeg_e2fbound'}, [], [], [], {}, {}, {}, {}, 0);
m = pwAddR(m, 'R15', {'S2'       }, {'S1','S14' }, {           }, 'C' , [] , 'k1*r1'                                     , {'kd_rbe2f'}, [], [], [], {}, {}, {}, {}, 0);
m = pwAddR(m, 'R16', {'S1'       }, {'S15'      }, {'S24'      }, 'C' , [] , 'k3*m1*r1^k2/(k1^k2 + r1^k2)'               , {'Km_prb','nrb','kcatp_rbc4'}, [], [], [], {}, {}, {}, {}, 0);
m = pwAddR(m, 'R17', {'S2'       }, {'S16'      }, {'S24'      }, 'C' , [] , 'k3*m1*r1^k2/(k1^k2 + r1^k2)'               , {'Km_prb','nrb','kcatp_rbc4'}, [], [], [], {}, {}, {}, {}, 0);
m = pwAddR(m, 'R18', {'S5'       }, {'S17'      }, {'S18','S14'}, 'C' , [] , 'k1*m1*m2*r1'                               , {'k_dna'}, [], [], [], {}, {}, {}, {}, 0);
m = pwAddR(m, 'R19', {'S10'      }, {           }, {           }, 'C' , [] , '(k1 + k2*k3)*r1'                           , {'kdeg_c4','kdeg_c4gsk3b','gsk3b'}, [], [], [], {}, {}, {}, {}, 0);
m = pwAddR(m, 'R20', {'S13'      }, {           }, {           }, 'C' , [] , '(k2 + k1*k3)*r1'                           , {'kdeg_c2gsk3b','kdeg_c2','gsk3b'}, [], [], [], {}, {}, {}, {}, 0);
m = pwAddR(m, 'R21', {'S13'      }, {'S18'      }, {           }, 'C' , [] , 'k1*r1'                                     , {'kp_c2cak'}, [], [], [], {}, {}, {}, {}, 0);
m = pwAddR(m, 'R22', {'S10','S12'}, {'S19'      }, {           }, 'C' , [] , 'k1*r1*r2'                                  , {'kb_p21c4'}, [], [], [], {}, {}, {}, {}, 0);
m = pwAddR(m, 'R23', {'S4','S12' }, {'S20'      }, {           }, 'C' , [] , 'k1*r1*r2'                                  , {'kb_p21c2'}, [], [], [], {}, {}, {}, {}, 0);
m = pwAddR(m, 'R24', {'S11','S13'}, {'S3'       }, {           }, 'C' , [] , 'k1*r1*r2'                                  , {'kb_p21c2'}, [], [], [], {}, {}, {}, {}, 0);
m = pwAddR(m, 'R25', {'S12'      }, {'S11'      }, {           }, 'C' , [] , 'k2/k1*r1'                                  , {'Vratio','kimport'}, [], [], [], {}, {}, {}, {}, 0);
m = pwAddR(m, 'R26', {'S12'      }, {           }, {           }, 'C' , [] , 'k2*(1.0 - 1.0/k1)*r1'                      , {'Vratio','kimport'}, [], [], [], {}, {}, {}, {}, 0);
m = pwAddR(m, 'R27', {'S11'      }, {           }, {           }, 'C' , [] , '(k1*k4 + k2*k3)*r1'                        , {'kdeg_p21gsk3b','kdeg_p21erk','erk','gsk3b'}, [], [], [], {}, {}, {}, {}, 0);
m = pwAddR(m, 'R28', {'S12'      }, {           }, {           }, 'C' , [] , '(k1*k4 + k2*k3)*r1'                        , {'kdeg_p21gsk3b','kdeg_p21erk','erk','gsk3b'}, [], [], [], {}, {}, {}, {}, 0);
m = pwAddR(m, 'R29', {'S15'      }, {           }, {           }, 'C' , [] , 'k1*r1'                                     , {'kdeg_rbfree'}, [], [], [], {}, {}, {}, {}, 0);
m = pwAddR(m, 'R30', {'S16'      }, {'S14'      }, {           }, 'C' , [] , 'k1*r1'                                     , {'kdeg_rbbound'}, [], [], [], {}, {}, {}, {}, 0);
m = pwAddR(m, 'R31', {'S15'      }, {           }, {'S11'      }, 'C' , [] , 'k1*m1*r1'                                  , {'kdeg_rbp21'}, [], [], [], {}, {}, {}, {}, 0);
m = pwAddR(m, 'R32', {'S16'      }, {'S14'      }, {'S11'      }, 'C' , [] , 'k1*m1*r1'                                  , {'kdeg_rbp21'}, [], [], [], {}, {}, {}, {}, 0);
m = pwAddR(m, 'R33', {'S14'      }, {           }, {           }, 'C' , [] , 'k1*r1'                                     , {'kdeg_e2ffree'}, [], [], [], {}, {}, {}, {}, 0);
m = pwAddR(m, 'R34', {'S16'      }, {'S15'      }, {           }, 'C' , [] , 'k1*r1'                                     , {'kdeg_e2fbound'}, [], [], [], {}, {}, {}, {}, 0);
m = pwAddR(m, 'R35', {'S1','S14' }, {'S2'       }, {           }, 'C' , [] , 'k1*r1*r2'                                  , {'kb_rbe2f'}, [], [], [], {}, {}, {}, {}, 0);
m = pwAddR(m, 'R36', {'S14','S15'}, {'S16'      }, {           }, 'C' , [] , 'k1*r1*r2'                                  , {'kb_rbpe2f'}, [], [], [], {}, {}, {}, {}, 0);
m = pwAddR(m, 'R37', {'S16'      }, {'S14','S15'}, {           }, 'C' , [] , 'k1*r1'                                     , {'kd_rbpe2f'}, [], [], [], {}, {}, {}, {}, 0);
m = pwAddR(m, 'R38', {'S15'      }, {'S21'      }, {'S18'      }, 'C' , [] , 'k1*m1*r1^k3/(k2^k3 + r1^k3)'               , {'kcatp_rbc2','Km_prb','nrb'}, [], [], [], {}, {}, {}, {}, 0);
m = pwAddR(m, 'R39', {'S16'      }, {'S14','S21'}, {'S18'      }, 'C' , [] , 'k1*m1*r1^k3/(k2^k3 + r1^k3)'               , {'kcatp_rbc2','Km_prb','nrb'}, [], [], [], {}, {}, {}, {}, 0);
m = pwAddR(m, 'R40', {'S15'      }, {'S1'       }, {'S18'      }, 'C' , [] , 'k1*r1^k4/(k3^k4 + r1^k4)*1.0/(1.0 + k2*m1)', {'kcatdp_rbc4','kinh_pp1','Km_dprb','nrb'}, [], [], [], {}, {}, {}, {}, 0);
m = pwAddR(m, 'R41', {'S16'      }, {'S2'       }, {'S18'      }, 'C' , [] , 'k1*r1^k4/(k3^k4 + r1^k4)*1.0/(1.0 + k2*m1)', {'kcatdp_rbc4','kinh_pp1','Km_dprb','nrb'}, [], [], [], {}, {}, {}, {}, 0);
m = pwAddR(m, 'R42', {'S17'      }, {'S22'      }, {           }, 'C' , [] , 'k1*r1'                                     , {'k_delay'}, [], [], [], {}, {}, {}, {}, 0);
m = pwAddR(m, 'R43', {'S19'      }, {'S12'      }, {           }, 'C' , [] , '(k1 + k2*k3)*r1'                           , {'kdeg_c4','kdeg_c4gsk3b','gsk3b'}, [], [], [], {}, {}, {}, {}, 0);
m = pwAddR(m, 'R44', {'S18'      }, {           }, {           }, 'C' , [] , '(k2 + k1*k3)*r1'                           , {'kdeg_c2gsk3b','kdeg_c2','gsk3b'}, [], [], [], {}, {}, {}, {}, 0);
m = pwAddR(m, 'R45', {'S20'      }, {'S12'      }, {           }, 'C' , [] , '(k2 + k1*k3)*r1'                           , {'kdeg_c2gsk3b','kdeg_c2','gsk3b'}, [], [], [], {}, {}, {}, {}, 0);
m = pwAddR(m, 'R46', {'S18'      }, {           }, {           }, 'C' , [] , 'k1*k2*r1'                                  , {'kdeg_c2c2gsk3b','gsk3b'}, [], [], [], {}, {}, {}, {}, 0);
m = pwAddR(m, 'R47', {'S18'      }, {'S13'      }, {           }, 'C' , [] , 'k1*r1'                                     , {'kdp_c2cak'}, [], [], [], {}, {}, {}, {}, 0);
m = pwAddR(m, 'R48', {'S19'      }, {'S10','S12'}, {           }, 'C' , [] , 'k1*r1'                                     , {'kd_p21c4'}, [], [], [], {}, {}, {}, {}, 0);
m = pwAddR(m, 'R49', {'S11','S18'}, {'S23'      }, {           }, 'C' , [] , 'k1*r1*r2'                                  , {'kb_p21c2'}, [], [], [], {}, {}, {}, {}, 0);
m = pwAddR(m, 'R50', {'S20'      }, {'S4','S12' }, {           }, 'C' , [] , 'k1*r1'                                     , {'kd_p21c2'}, [], [], [], {}, {}, {}, {}, 0);
m = pwAddR(m, 'R51', {'S19'      }, {'S24'      }, {           }, 'C' , [] , 'k2/k1*r1'                                  , {'Vratio','kimport'}, [], [], [], {}, {}, {}, {}, 0);
m = pwAddR(m, 'R52', {'S20'      }, {'S3'       }, {           }, 'C' , [] , 'k2/k1*r1'                                  , {'Vratio','kimport'}, [], [], [], {}, {}, {}, {}, 0);
m = pwAddR(m, 'R53', {'S19'      }, {           }, {           }, 'C' , [] , 'k2*(1.0 - 1.0/k1)*r1'                      , {'Vratio','kimport'}, [], [], [], {}, {}, {}, {}, 0);
m = pwAddR(m, 'R54', {'S20'      }, {           }, {           }, 'C' , [] , 'k2*(1.0 - 1.0/k1)*r1'                      , {'Vratio','kimport'}, [], [], [], {}, {}, {}, {}, 0);
m = pwAddR(m, 'R55', {'S21'      }, {           }, {           }, 'C' , [] , 'k1*r1'                                     , {'kdeg_rbfree'}, [], [], [], {}, {}, {}, {}, 0);
m = pwAddR(m, 'R56', {'S21'      }, {           }, {'S11'      }, 'C' , [] , 'k1*m1*r1'                                  , {'kdeg_rbp21'}, [], [], [], {}, {}, {}, {}, 0);
m = pwAddR(m, 'R57', {'S21'      }, {'S15'      }, {'S18'      }, 'C' , [] , 'k1*r1^k4/(k3^k4 + r1^k4)*1.0/(1.0 + k2*m1)', {'kcatdp_rbc2','kinh_pp1','Km_dprb','nrb'}, [], [], [], {}, {}, {}, {}, 0);
m = pwAddR(m, 'R58', {'S22'      }, {'S25'      }, {           }, 'C' , [] , 'k1*r1'                                     , {'k_delay'}, [], [], [], {}, {}, {}, {}, 0);
m = pwAddR(m, 'R59', {'S24'      }, {           }, {           }, 'C' , [] , 'k1*r1'                                     , {'kdeg_c4'}, [], [], [], {}, {}, {}, {}, 0);
m = pwAddR(m, 'R60', {'S23'      }, {'S11'      }, {           }, 'C' , [] , '(k2 + k1*k3)*r1'                           , {'kdeg_c2gsk3b','kdeg_c2','gsk3b'}, [], [], [], {}, {}, {}, {}, 0);
m = pwAddR(m, 'R61', {'S24'      }, {'S11','S26'}, {           }, 'C' , [] , 'k1*r1'                                     , {'kd_p21c4'}, [], [], [], {}, {}, {}, {}, 0);
m = pwAddR(m, 'R62', {'S23'      }, {'S11','S18'}, {           }, 'C' , [] , 'k1*r1'                                     , {'kd_p21c2'}, [], [], [], {}, {}, {}, {}, 0);
m = pwAddR(m, 'R63', {'S23'      }, {'S18'      }, {'S18','S14'}, 'C' , [] , '(k1*k4 + k2*m1 + k3)*m2*r1'                , {'kdeg_p21erkskp2','kdeg_p21c2skp2','kdeg_p21skp2','erk'}, [], [], [], {}, {}, {}, {}, 0);
m = pwAddR(m, 'R64', {'S24'      }, {'S26'      }, {'S18','S14'}, 'C' , [] , '(k1*k4 + k2*m1 + k3)*m2*r1'                , {'kdeg_p21erkskp2','kdeg_p21c2skp2','kdeg_p21skp2','erk'}, [], [], [], {}, {}, {}, {}, 0);
m = pwAddR(m, 'R65', {'S25'      }, {'S27'      }, {           }, 'C' , [] , 'k1*r1'                                     , {'k_delay'}, [], [], [], {}, {}, {}, {}, 0);
m = pwAddR(m, 'R66', {'S26'      }, {           }, {           }, 'C' , [] , '(k1 + k2*k3)*r1'                           , {'kdeg_c4','kdeg_c4gsk3b','gsk3b'}, [], [], [], {}, {}, {}, {}, 0);
m = pwAddR(m, 'R67', {'S11','S26'}, {'S24'      }, {           }, 'C' , [] , 'k1*r1*r2'                                  , {'kb_p21c4'}, [], [], [], {}, {}, {}, {}, 0);
m = pwAddR(m, 'R68', {'S27'      }, {'S28'      }, {           }, 'C' , [] , 'k1*r1'                                     , {'k_delay'}, [], [], [], {}, {}, {}, {}, 0);
m = pwAddR(m, 'R69', {'S28'      }, {           }, {           }, 'C' , [] , 'k1*r1'                                     , {'k_delay'}, [], [], [], {}, {}, {}, {}, 0);


%% A - Algebraic equations
% m = pwAddA(m, *ID, *rhs, description, name, designerProps, classname, targetType, compartment, valueType)
m = pwAddA(m, 'Vratio'      , 'Vnuc/Vcyto'                                                            , [], [], [], [], 'parameter', 'cell');
m = pwAddA(m, 'erk'         , '(1-inherk)*((1-aerk)*(perk^nerk+1)*hgf^nerk/(hgf^nerk+perk^nerk)+aerk)', [], [], [], [], 'parameter', 'cell');
m = pwAddA(m, 'akt'         , '(1-inhakt)*((1-aakt)*(pakt^nakt+1)*hgf^nakt/(hgf^nakt+pakt^nakt)+aakt)', [], [], [], [], 'parameter', 'cell');
m = pwAddA(m, 'gsk3b'       , '1-akt'                                                                 , [], [], [], [], 'parameter', 'cell');
m = pwAddA(m, 'tf'          , '(1-atf)*(erk*(1-gsk3b))+atf'                                           , [], [], [], [], 'parameter', 'cell');
m = pwAddA(m, 'tfp21'       , '(1-inhp53)*tf'                                                         , [], [], [], [], 'parameter', 'cell');
m = pwAddA(m, 'kp_c2cak'    , 'kdp_c2cak+kc2cak'                                                      , [], [], [], [], 'parameter', 'cell');
m = pwAddA(m, 'kd_p21c4'    , 'Kd_p21c4*kb_p21c4'                                                     , [], [], [], [], 'parameter', 'cell');
m = pwAddA(m, 'kd_p21c2'    , 'Kd_p21c2*kb_p21c2'                                                     , [], [], [], [], 'parameter', 'cell');
m = pwAddA(m, 'kimport'     , 'ki/(1+kinh_p21akt*akt)'                                                , [], [], [], [], 'parameter', 'cell');
m = pwAddA(m, 'kdeg_e2ffree', 'kdeg_e2fbound+kdege2fplus'                                             , [], [], [], [], 'parameter', 'cell');
m = pwAddA(m, 'kdeg_rbfree' , 'kdeg_rbbound+kdegrbplus'                                               , [], [], [], [], 'parameter', 'cell');
m = pwAddA(m, 'kd_rbe2f'    , 'kb_rbe2f*Kd_rb_e2f'                                                    , [], [], [], [], 'parameter', 'cell');
m = pwAddA(m, 'kd_rbpe2f'   , 'kb_rbpe2f*Kd_rbp_e2f'                                                  , [], [], [], [], 'parameter', 'cell');
m = pwAddA(m, 'kcatp_rbc4'  , 'kcatprbc4*(1-inhc4d1)'                                                 , [], [], [], [], 'parameter', 'cell');


%% U - Driving inputs
% m = pwAddU(m, *ID, *uType, *uTimes, *uValues, compartment, name, description, u2Values, alternativeIDs, designerProps, classname, referenceXID, unit, uFormula)
m = pwAddU(m, 'hgf'    , 'steps', [-1 0]  , [0 0]  , [], [], [], [], {}, [], 'protein.generic');
m = pwAddU(m, 'inhp53' , 'steps', [-1 0]  , [0 0]  , [], [], [], [], {}, [], 'protein.generic');
m = pwAddU(m, 'inherk' , 'steps', [-1 0]  , [0 0]  , [], [], [], [], {}, [], 'protein.generic');
m = pwAddU(m, 'inhakt' , 'steps', [-1 0]  , [0 0]  , [], [], [], [], {}, [], 'protein.generic');
m = pwAddU(m, 'inhc4d1', 'steps', [-1 0]  , [0 0]  , [], [], [], [], {}, [], 'protein.generic');


%% Y - Observables
% m = pwAddY(m, *ID, *rhs, errorModelRhs, noiseType, unit, name, description, alternativeIDs, designerProps, classname)
m = pwAddY(m, 'ObsTotCycDCDK4_obs', 'scale_TotcycDCDK4*(Vnuc*S24+Vcyto*S19)/(Vnuc+Vcyto)'                  , [], [], [], [], 'ObsTotCycDCDK4');
m = pwAddY(m, 'ObsTotCycECDK2_obs', 'scale_TotcycECDK2*(Vnuc*(S3+S13+S18+S23)+Vcyto*(S4+S20))/(Vnuc+Vcyto)', [], [], [], [], 'ObsTotCycECDK2');
m = pwAddY(m, 'ObsTotCDK2T160_obs', 'scale_TotCDK2T160*(Vnuc*(S18+S23))/(Vnuc+Vcyto)'                      , [], [], [], [], 'ObsTotCDK2T160');
m = pwAddY(m, 'ObsTotP21_obs'     , 'scale_Totp21*(Vnuc*(S3+S11+S23+S24)+Vcyto*(S12+S19+S20))/(Vnuc+Vcyto)', [], [], [], [], 'ObsTotP21');
m = pwAddY(m, 'ObsTotE2F_obs'     , '(scale_TotE2F+scale_TotRb)*Vnuc*(S2+S14+S16)/(Vnuc+Vcyto)'            , [], [], [], [], 'ObsTotE2F');
m = pwAddY(m, 'ObsTotRb_obs'      , 'scale_TotRb*Vnuc*(S1+S2+S15+S16+S21)/(Vnuc+Vcyto)'                    , [], [], [], [], 'ObsTotRb');
m = pwAddY(m, 'ObsPhosRbS788_obs' , 'scale_PhosRbS788*Vnuc*(S15+S16+S21)/(Vnuc+Vcyto)'                     , [], [], [], [], 'ObsPhosRbS788');
m = pwAddY(m, 'ObsPhosRbS800_obs' , 'scale_PhosRbS800*Vnuc*S21/(Vnuc+Vcyto)'                               , [], [], [], [], 'ObsPhosRbS800');
m = pwAddY(m, 'ObsCDK2P21_obs'    , 'scale_Totp21CDK2*(Vnuc*(S3+S23)+Vcyto*S20)/(Vnuc+Vcyto)'              , [], [], [], [], 'ObsTotP21');
m = pwAddY(m, 'ObsDNAContent_obs' , '2-(S5+S17+S22+S25+S27+S28)'                                           , [], [], [], [], 'DNA content');


%% S - Observation parameters
% m = pwAddS(m, *ID, *value, fitSetting, minValue, maxValue, unit, name, description, usedInTimeTransformation)
m = pwAddS(m, 'scale_TotcycDCDK4',            0.5651,    'fix');
m = pwAddS(m, 'scale_TotcycECDK2',            0.1889,    'fix');
m = pwAddS(m, 'scale_Totp21CDK2' , 0.339790715037712, 'global');
m = pwAddS(m, 'scale_TotCDK2T160',    2.728395741944, 'global');
m = pwAddS(m, 'scale_TotRb'      ,            0.2605,    'fix');
m = pwAddS(m, 'scale_PhosRbS788' , 0.673907327042472, 'global',   0.2,   5.21);
m = pwAddS(m, 'scale_PhosRbS800' ,  0.82377467648995, 'global',   0.3,   5.21);
m = pwAddS(m, 'scale_Totp21'     ,            0.1728,    'fix');
m = pwAddS(m, 'scale_TotE2F'     ,           28.7418,    'fix');


%% Z - Derived variables
% m = pwAddZ(m, *ID, *rhs, unit, name, description, designerProps, classname)
m = pwAddZ(m, 'ratioFreeE2F', 'S14/(S2+S14+S16)'            , [], 'rE2F', 'ratio free E2F/Total E2F');
m = pwAddZ(m, 'ratioBoundRb', '(S2+S16)/(S1+S2+S15+S16+S21)', [], 'rBoundRb', 'ratio Bound Rb/Total Rb');
m = pwAddZ(m, 'ratioPhosRb' , 'S21/(S1+S2+S15+S16+S21)'     , [], 'rPhosRb', 'ratio hyperphos Rb/Total Rb');


%% Designer layout properties
m.designerPropsM = [1 1 1 0 0 0 400 250 600 400 1 1 1 0 0 0 0 0 0 0];
</pre>
</body>
</notes>

<listOfCompartments>
   <compartment id="cell" size="1" name="cell" spatialDimensions="3" constant="true" />
</listOfCompartments>

<listOfSpecies>
   <species id="S1" name="@nuc::rb(S788~U,S800~U,b)" compartment="cell" initialConcentration="25.5914">
   </species>
   <species id="S2" name="@nuc::e2f(b!1).rb(S788~U,S800~U,b!1)" compartment="cell" initialConcentration="0.0601">
   </species>
   <species id="S3" name="@nuc::C2E(T160~U,b!1).p21(b!1)" compartment="cell" initialConcentration="6.2223">
   </species>
   <species id="S4" name="@cyto::C2E(T160~U,b)" compartment="cell" initialConcentration="0.415">
   </species>
   <species id="S5" name="@nuc::dnapre()" compartment="cell" initialConcentration="1">
   </species>
   <species id="S10" name="@cyto::C4D1(b)" compartment="cell" initialConcentration="0">
   </species>
   <species id="S11" name="@nuc::p21(b)" compartment="cell" initialConcentration="0">
   </species>
   <species id="S12" name="@cyto::p21(b)" compartment="cell" initialConcentration="0">
   </species>
   <species id="S13" name="@nuc::C2E(T160~U,b)" compartment="cell" initialConcentration="0">
   </species>
   <species id="S14" name="@nuc::e2f(b)" compartment="cell" initialConcentration="0">
   </species>
   <species id="S15" name="@nuc::rb(S788~P,S800~U,b)" compartment="cell" initialConcentration="0">
   </species>
   <species id="S16" name="@nuc::e2f(b!1).rb(S788~P,S800~U,b!1)" compartment="cell" initialConcentration="0">
   </species>
   <species id="S17" name="@nuc::dnapre1()" compartment="cell" initialConcentration="0">
   </species>
   <species id="S18" name="@nuc::C2E(T160~P,b)" compartment="cell" initialConcentration="0">
   </species>
   <species id="S19" name="@cyto::C4D1(b!1).p21(b!1)" compartment="cell" initialConcentration="0">
   </species>
   <species id="S20" name="@cyto::C2E(T160~U,b!1).p21(b!1)" compartment="cell" initialConcentration="0">
   </species>
   <species id="S21" name="@nuc::rb(S788~P,S800~P,b)" compartment="cell" initialConcentration="0">
   </species>
   <species id="S22" name="@nuc::dnapre2()" compartment="cell" initialConcentration="0">
   </species>
   <species id="S23" name="@nuc::C2E(T160~P,b!1).p21(b!1)" compartment="cell" initialConcentration="0">
   </species>
   <species id="S24" name="@nuc::C4D1(b!1).p21(b!1)" compartment="cell" initialConcentration="0">
   </species>
   <species id="S25" name="@nuc::dnapre3()" compartment="cell" initialConcentration="0">
   </species>
   <species id="S26" name="@nuc::C4D1(b)" compartment="cell" initialConcentration="0">
   </species>
   <species id="S27" name="@nuc::dnapre4()" compartment="cell" initialConcentration="0">
   </species>
   <species id="S28" name="@nuc::dnapre5()" compartment="cell" initialConcentration="0">
   </species>
   <species id="hgf" name="hgf" compartment="cell" initialConcentration="0">
   </species>
   <species id="inhp53" name="inhp53" compartment="cell" initialConcentration="0">
   </species>
   <species id="inherk" name="inherk" compartment="cell" initialConcentration="0">
   </species>
   <species id="inhakt" name="inhakt" compartment="cell" initialConcentration="0">
   </species>
   <species id="inhc4d1" name="inhc4d1" compartment="cell" initialConcentration="0">
   </species>
   <species id="ObsTotCycDCDK4_obs" name="ObsTotCycDCDK4_obs" compartment="cell" initialConcentration="0">
   </species>
   <species id="ObsTotCycECDK2_obs" name="ObsTotCycECDK2_obs" compartment="cell" initialConcentration="0">
   </species>
   <species id="ObsTotCDK2T160_obs" name="ObsTotCDK2T160_obs" compartment="cell" initialConcentration="0">
   </species>
   <species id="ObsTotP21_obs" name="ObsTotP21_obs" compartment="cell" initialConcentration="0">
   </species>
   <species id="ObsTotE2F_obs" name="ObsTotE2F_obs" compartment="cell" initialConcentration="0">
   </species>
   <species id="ObsTotRb_obs" name="ObsTotRb_obs" compartment="cell" initialConcentration="0">
   </species>
   <species id="ObsPhosRbS788_obs" name="ObsPhosRbS788_obs" compartment="cell" initialConcentration="0">
   </species>
   <species id="ObsPhosRbS800_obs" name="ObsPhosRbS800_obs" compartment="cell" initialConcentration="0">
   </species>
   <species id="ObsCDK2P21_obs" name="ObsCDK2P21_obs" compartment="cell" initialConcentration="0">
   </species>
   <species id="ObsDNAContent_obs" name="ObsDNAContent_obs" compartment="cell" initialConcentration="0">
   </species>
</listOfSpecies>

<listOfParameters>
   <parameter id="Vnuc" value="0.25"/>
   <parameter id="Vcyto" value="12.67"/>
   <parameter id="perk" value="0.0085731413810404607"/>
   <parameter id="nerk" value="1.1466341696751401"/>
   <parameter id="pakt" value="0.034799999999999998"/>
   <parameter id="nakt" value="1.0956999999999999"/>
   <parameter id="aerk" value="0.16"/>
   <parameter id="aakt" value="0.53000000000000003"/>
   <parameter id="atf" value="0.60128820384663595"/>
   <parameter id="ks_c4" value="14298.671590591201"/>
   <parameter id="kdeg_c4" value="1.0143312152603801"/>
   <parameter id="kdeg_c4gsk3b" value="0.10763707303065601"/>
   <parameter id="ks_c2myc" value="0.157511710670132"/>
   <parameter id="ks_c2e2f" value="2.19944932286058"/>
   <parameter id="kdeg_c2c2gsk3b" value="5.58835572681068"/>
   <parameter id="kdeg_c2gsk3b" value="1.55090179808215e-05"/>
   <parameter id="kdeg_c2" value="0.22574661876711399"/>
   <parameter id="kdp_c2cak" value="101.28211953427299"/>
   <parameter id="kc2cak" value="0.31699328513446601"/>
   <parameter id="ks_p21p53" value="3.84136205729286e-06"/>
   <parameter id="ks_p21e2f" value="0.81161720064783904"/>
   <parameter id="kdeg_p21erkskp2" value="0.00028297626737708201"/>
   <parameter id="kdeg_p21c2skp2" value="0.040108041739907001"/>
   <parameter id="kdeg_p21skp2" value="0.75057483165357597"/>
   <parameter id="kdeg_p21gsk3b" value="0.0046401065733071402"/>
   <parameter id="kdeg_p21erk" value="0.73648874626880401"/>
   <parameter id="Kd_p21c4" value="99.996542957043204"/>
   <parameter id="kb_p21c4" value="14.3083360067931"/>
   <parameter id="Kd_p21c2" value="0.010002423382137899"/>
   <parameter id="kb_p21c2" value="997.93814116646502"/>
   <parameter id="ki" value="0.091832657500032194"/>
   <parameter id="kinh_p21akt" value="0.43966289418361598"/>
   <parameter id="ks_e2fe2f" value="0.45960174030353601"/>
   <parameter id="ks_e2fmyc" value="2.4917453145778798e-06"/>
   <parameter id="kdege2fplus" value="4.1815334091887197e-05"/>
   <parameter id="kdeg_e2fbound" value="0.099995402336435904"/>
   <parameter id="ks_rb" value="72.524525760222801"/>
   <parameter id="ks_rbe2f" value="20.012983433488799"/>
   <parameter id="kdeg_rbp21" value="0.86357080943220699"/>
   <parameter id="kdeg_rbbound" value="0.088996413280662698"/>
   <parameter id="kdegrbplus" value="0.25776348247773101"/>
   <parameter id="kb_rbe2f" value="229.976400323907"/>
   <parameter id="Kd_rb_e2f" value="50.002528361225998"/>
   <parameter id="kb_rbpe2f" value="182.218452288549"/>
   <parameter id="Kd_rbp_e2f" value="481.48453057255199"/>
   <parameter id="kcatprbc4" value="2797.8232628272699"/>
   <parameter id="kcatp_rbc2" value="7142308.0723262103"/>
   <parameter id="kcatdp_rbc2" value="0.0031384170754785801"/>
   <parameter id="kcatdp_rbc4" value="2892.0219338340999"/>
   <parameter id="kinh_pp1" value="16634.940002026698"/>
   <parameter id="Km_dprb" value="0.11898838364367099"/>
   <parameter id="Km_prb" value="2.0345888118934901"/>
   <parameter id="nrb" value="3"/>
   <parameter id="k_dna" value="0.0094979053966940796"/>
   <parameter id="k_delay" value="23.665878134320099"/>
   <parameter id="Vratio" value="0" constant="false"/>
   <parameter id="erk" value="0" constant="false"/>
   <parameter id="akt" value="0" constant="false"/>
   <parameter id="gsk3b" value="0" constant="false"/>
   <parameter id="tf" value="0" constant="false"/>
   <parameter id="tfp21" value="0" constant="false"/>
   <parameter id="kp_c2cak" value="0" constant="false"/>
   <parameter id="kd_p21c4" value="0" constant="false"/>
   <parameter id="kd_p21c2" value="0" constant="false"/>
   <parameter id="kimport" value="0" constant="false"/>
   <parameter id="kdeg_e2ffree" value="0" constant="false"/>
   <parameter id="kdeg_rbfree" value="0" constant="false"/>
   <parameter id="kd_rbe2f" value="0" constant="false"/>
   <parameter id="kd_rbpe2f" value="0" constant="false"/>
   <parameter id="kcatp_rbc4" value="0" constant="false"/>
   <parameter id="scale_TotcycDCDK4" value="0.56510000000000005" constant="true"/>
   <parameter id="scale_TotcycECDK2" value="0.18890000000000001" constant="true"/>
   <parameter id="scale_Totp21CDK2" value="0.33979071503771202" constant="true"/>
   <parameter id="scale_TotCDK2T160" value="2.7283957419439999" constant="true"/>
   <parameter id="scale_TotRb" value="0.26050000000000001" constant="true"/>
   <parameter id="scale_PhosRbS788" value="0.67390732704247203" constant="true"/>
   <parameter id="scale_PhosRbS800" value="0.82377467648994995" constant="true"/>
   <parameter id="scale_Totp21" value="0.17280000000000001" constant="true"/>
   <parameter id="scale_TotE2F" value="28.741800000000001" constant="true"/>
</listOfParameters>

<listOfRules>
   <assignmentRule variable="Vratio">
        <math xmlns="http://www.w3.org/1998/Math/MathML">
        <apply><divide/><ci>Vnuc</ci><ci>Vcyto</ci></apply>
        </math>
   </assignmentRule>
   <assignmentRule variable="erk">
        <math xmlns="http://www.w3.org/1998/Math/MathML">
        <apply><times/><apply><minus/><cn>1</cn><ci>inherk</ci></apply><apply><plus/><apply><divide/><apply><times/><apply><times/><apply><minus/><cn>1</cn><ci>aerk</ci></apply><apply><plus/><apply><power/><ci>perk</ci><ci>nerk</ci></apply><cn>1</cn></apply></apply><apply><power/><ci>hgf</ci><ci>nerk</ci></apply></apply><apply><plus/><apply><power/><ci>hgf</ci><ci>nerk</ci></apply><apply><power/><ci>perk</ci><ci>nerk</ci></apply></apply></apply><ci>aerk</ci></apply></apply>
        </math>
   </assignmentRule>
   <assignmentRule variable="akt">
        <math xmlns="http://www.w3.org/1998/Math/MathML">
        <apply><times/><apply><minus/><cn>1</cn><ci>inhakt</ci></apply><apply><plus/><apply><divide/><apply><times/><apply><times/><apply><minus/><cn>1</cn><ci>aakt</ci></apply><apply><plus/><apply><power/><ci>pakt</ci><ci>nakt</ci></apply><cn>1</cn></apply></apply><apply><power/><ci>hgf</ci><ci>nakt</ci></apply></apply><apply><plus/><apply><power/><ci>hgf</ci><ci>nakt</ci></apply><apply><power/><ci>pakt</ci><ci>nakt</ci></apply></apply></apply><ci>aakt</ci></apply></apply>
        </math>
   </assignmentRule>
   <assignmentRule variable="gsk3b">
        <math xmlns="http://www.w3.org/1998/Math/MathML">
        <apply><minus/><cn>1</cn><ci>akt</ci></apply>
        </math>
   </assignmentRule>
   <assignmentRule variable="tf">
        <math xmlns="http://www.w3.org/1998/Math/MathML">
        <apply><plus/><apply><times/><apply><minus/><cn>1</cn><ci>atf</ci></apply><apply><times/><ci>erk</ci><apply><minus/><cn>1</cn><ci>gsk3b</ci></apply></apply></apply><ci>atf</ci></apply>
        </math>
   </assignmentRule>
   <assignmentRule variable="tfp21">
        <math xmlns="http://www.w3.org/1998/Math/MathML">
        <apply><times/><apply><minus/><cn>1</cn><ci>inhp53</ci></apply><ci>tf</ci></apply>
        </math>
   </assignmentRule>
   <assignmentRule variable="kp_c2cak">
        <math xmlns="http://www.w3.org/1998/Math/MathML">
        <apply><plus/><ci>kdp_c2cak</ci><ci>kc2cak</ci></apply>
        </math>
   </assignmentRule>
   <assignmentRule variable="kd_p21c4">
        <math xmlns="http://www.w3.org/1998/Math/MathML">
        <apply><times/><ci>Kd_p21c4</ci><ci>kb_p21c4</ci></apply>
        </math>
   </assignmentRule>
   <assignmentRule variable="kd_p21c2">
        <math xmlns="http://www.w3.org/1998/Math/MathML">
        <apply><times/><ci>Kd_p21c2</ci><ci>kb_p21c2</ci></apply>
        </math>
   </assignmentRule>
   <assignmentRule variable="kimport">
        <math xmlns="http://www.w3.org/1998/Math/MathML">
        <apply><divide/><ci>ki</ci><apply><plus/><cn>1</cn><apply><times/><ci>kinh_p21akt</ci><ci>akt</ci></apply></apply></apply>
        </math>
   </assignmentRule>
   <assignmentRule variable="kdeg_e2ffree">
        <math xmlns="http://www.w3.org/1998/Math/MathML">
        <apply><plus/><ci>kdeg_e2fbound</ci><ci>kdege2fplus</ci></apply>
        </math>
   </assignmentRule>
   <assignmentRule variable="kdeg_rbfree">
        <math xmlns="http://www.w3.org/1998/Math/MathML">
        <apply><plus/><ci>kdeg_rbbound</ci><ci>kdegrbplus</ci></apply>
        </math>
   </assignmentRule>
   <assignmentRule variable="kd_rbe2f">
        <math xmlns="http://www.w3.org/1998/Math/MathML">
        <apply><times/><ci>kb_rbe2f</ci><ci>Kd_rb_e2f</ci></apply>
        </math>
   </assignmentRule>
   <assignmentRule variable="kd_rbpe2f">
        <math xmlns="http://www.w3.org/1998/Math/MathML">
        <apply><times/><ci>kb_rbpe2f</ci><ci>Kd_rbp_e2f</ci></apply>
        </math>
   </assignmentRule>
   <assignmentRule variable="kcatp_rbc4">
        <math xmlns="http://www.w3.org/1998/Math/MathML">
        <apply><times/><ci>kcatprbc4</ci><apply><minus/><cn>1</cn><ci>inhc4d1</ci></apply></apply>
        </math>
   </assignmentRule>
   <assignmentRule variable="ObsTotCycDCDK4_obs">
        <math xmlns="http://www.w3.org/1998/Math/MathML">
        <apply><divide/><apply><times/><ci>scale_TotcycDCDK4</ci><apply><plus/><apply><times/><ci>Vnuc</ci><ci>S24</ci></apply><apply><times/><ci>Vcyto</ci><ci>S19</ci></apply></apply></apply><apply><plus/><ci>Vnuc</ci><ci>Vcyto</ci></apply></apply>
        </math>
   </assignmentRule>
   <assignmentRule variable="ObsTotCycECDK2_obs">
        <math xmlns="http://www.w3.org/1998/Math/MathML">
        <apply><divide/><apply><times/><ci>scale_TotcycECDK2</ci><apply><plus/><apply><times/><ci>Vnuc</ci><apply><plus/><apply><plus/><apply><plus/><ci>S3</ci><ci>S13</ci></apply><ci>S18</ci></apply><ci>S23</ci></apply></apply><apply><times/><ci>Vcyto</ci><apply><plus/><ci>S4</ci><ci>S20</ci></apply></apply></apply></apply><apply><plus/><ci>Vnuc</ci><ci>Vcyto</ci></apply></apply>
        </math>
   </assignmentRule>
   <assignmentRule variable="ObsTotCDK2T160_obs">
        <math xmlns="http://www.w3.org/1998/Math/MathML">
        <apply><divide/><apply><times/><ci>scale_TotCDK2T160</ci><apply><times/><ci>Vnuc</ci><apply><plus/><ci>S18</ci><ci>S23</ci></apply></apply></apply><apply><plus/><ci>Vnuc</ci><ci>Vcyto</ci></apply></apply>
        </math>
   </assignmentRule>
   <assignmentRule variable="ObsTotP21_obs">
        <math xmlns="http://www.w3.org/1998/Math/MathML">
        <apply><divide/><apply><times/><ci>scale_Totp21</ci><apply><plus/><apply><times/><ci>Vnuc</ci><apply><plus/><apply><plus/><apply><plus/><ci>S3</ci><ci>S11</ci></apply><ci>S23</ci></apply><ci>S24</ci></apply></apply><apply><times/><ci>Vcyto</ci><apply><plus/><apply><plus/><ci>S12</ci><ci>S19</ci></apply><ci>S20</ci></apply></apply></apply></apply><apply><plus/><ci>Vnuc</ci><ci>Vcyto</ci></apply></apply>
        </math>
   </assignmentRule>
   <assignmentRule variable="ObsTotE2F_obs">
        <math xmlns="http://www.w3.org/1998/Math/MathML">
        <apply><divide/><apply><times/><apply><times/><apply><plus/><ci>scale_TotE2F</ci><ci>scale_TotRb</ci></apply><ci>Vnuc</ci></apply><apply><plus/><apply><plus/><ci>S2</ci><ci>S14</ci></apply><ci>S16</ci></apply></apply><apply><plus/><ci>Vnuc</ci><ci>Vcyto</ci></apply></apply>
        </math>
   </assignmentRule>
   <assignmentRule variable="ObsTotRb_obs">
        <math xmlns="http://www.w3.org/1998/Math/MathML">
        <apply><divide/><apply><times/><apply><times/><ci>scale_TotRb</ci><ci>Vnuc</ci></apply><apply><plus/><apply><plus/><apply><plus/><apply><plus/><ci>S1</ci><ci>S2</ci></apply><ci>S15</ci></apply><ci>S16</ci></apply><ci>S21</ci></apply></apply><apply><plus/><ci>Vnuc</ci><ci>Vcyto</ci></apply></apply>
        </math>
   </assignmentRule>
   <assignmentRule variable="ObsPhosRbS788_obs">
        <math xmlns="http://www.w3.org/1998/Math/MathML">
        <apply><divide/><apply><times/><apply><times/><ci>scale_PhosRbS788</ci><ci>Vnuc</ci></apply><apply><plus/><apply><plus/><ci>S15</ci><ci>S16</ci></apply><ci>S21</ci></apply></apply><apply><plus/><ci>Vnuc</ci><ci>Vcyto</ci></apply></apply>
        </math>
   </assignmentRule>
   <assignmentRule variable="ObsPhosRbS800_obs">
        <math xmlns="http://www.w3.org/1998/Math/MathML">
        <apply><divide/><apply><times/><apply><times/><ci>scale_PhosRbS800</ci><ci>Vnuc</ci></apply><ci>S21</ci></apply><apply><plus/><ci>Vnuc</ci><ci>Vcyto</ci></apply></apply>
        </math>
   </assignmentRule>
   <assignmentRule variable="ObsCDK2P21_obs">
        <math xmlns="http://www.w3.org/1998/Math/MathML">
        <apply><divide/><apply><times/><ci>scale_Totp21CDK2</ci><apply><plus/><apply><times/><ci>Vnuc</ci><apply><plus/><ci>S3</ci><ci>S23</ci></apply></apply><apply><times/><ci>Vcyto</ci><ci>S20</ci></apply></apply></apply><apply><plus/><ci>Vnuc</ci><ci>Vcyto</ci></apply></apply>
        </math>
   </assignmentRule>
   <assignmentRule variable="ObsDNAContent_obs">
        <math xmlns="http://www.w3.org/1998/Math/MathML">
        <apply><minus/><cn>2</cn><apply><plus/><apply><plus/><apply><plus/><apply><plus/><apply><plus/><ci>S5</ci><ci>S17</ci></apply><ci>S22</ci></apply><ci>S25</ci></apply><ci>S27</ci></apply><ci>S28</ci></apply></apply>
        </math>
   </assignmentRule>
   <assignmentRule variable="hgf">
      <math xmlns="http://www.w3.org/1998/Math/MathML">
         <piecewise>
            <piece>
               <cn> 0 </cn>
               <apply>
                  <lt/>
                  <csymbol encoding="text" definitionURL="http://www.sbml.org/sbml/symbols/time"> time </csymbol>
                  <cn> -1 </cn>
               </apply>
            </piece>
            <piece>
               <cn> 0 </cn>
               <apply>
                  <lt/>
                  <csymbol encoding="text" definitionURL="http://www.sbml.org/sbml/symbols/time"> time </csymbol>
                  <cn> 24 </cn>
               </apply>
            </piece>
            <otherwise>
               <cn> 1 </cn>
            </otherwise>
         </piecewise>
      </math>
   </assignmentRule>
   <assignmentRule variable="inhp53">
      <math xmlns="http://www.w3.org/1998/Math/MathML">
         <piecewise>
            <piece>
               <cn> 0 </cn>
               <apply>
                  <lt/>
                  <csymbol encoding="text" definitionURL="http://www.sbml.org/sbml/symbols/time"> time </csymbol>
                  <cn> -1 </cn>
               </apply>
            </piece>
            <piece>
               <cn> 0 </cn>
               <apply>
                  <lt/>
                  <csymbol encoding="text" definitionURL="http://www.sbml.org/sbml/symbols/time"> time </csymbol>
                  <cn> 0 </cn>
               </apply>
            </piece>
            <otherwise>
               <cn> 0 </cn>
            </otherwise>
         </piecewise>
      </math>
   </assignmentRule>
   <assignmentRule variable="inherk">
      <math xmlns="http://www.w3.org/1998/Math/MathML">
         <piecewise>
            <piece>
               <cn> 0 </cn>
               <apply>
                  <lt/>
                  <csymbol encoding="text" definitionURL="http://www.sbml.org/sbml/symbols/time"> time </csymbol>
                  <cn> -1 </cn>
               </apply>
            </piece>
            <piece>
               <cn> 0 </cn>
               <apply>
                  <lt/>
                  <csymbol encoding="text" definitionURL="http://www.sbml.org/sbml/symbols/time"> time </csymbol>
                  <cn> 0 </cn>
               </apply>
            </piece>
            <otherwise>
               <cn> 0 </cn>
            </otherwise>
         </piecewise>
      </math>
   </assignmentRule>
   <assignmentRule variable="inhakt">
      <math xmlns="http://www.w3.org/1998/Math/MathML">
         <piecewise>
            <piece>
               <cn> 0 </cn>
               <apply>
                  <lt/>
                  <csymbol encoding="text" definitionURL="http://www.sbml.org/sbml/symbols/time"> time </csymbol>
                  <cn> -1 </cn>
               </apply>
            </piece>
            <piece>
               <cn> 0 </cn>
               <apply>
                  <lt/>
                  <csymbol encoding="text" definitionURL="http://www.sbml.org/sbml/symbols/time"> time </csymbol>
                  <cn> 0 </cn>
               </apply>
            </piece>
            <otherwise>
               <cn> 0 </cn>
            </otherwise>
         </piecewise>
      </math>
   </assignmentRule>
   <assignmentRule variable="inhc4d1">
      <math xmlns="http://www.w3.org/1998/Math/MathML">
         <piecewise>
            <piece>
               <cn> 0 </cn>
               <apply>
                  <lt/>
                  <csymbol encoding="text" definitionURL="http://www.sbml.org/sbml/symbols/time"> time </csymbol>
                  <cn> -1 </cn>
               </apply>
            </piece>
            <piece>
               <cn> 0 </cn>
               <apply>
                  <lt/>
                  <csymbol encoding="text" definitionURL="http://www.sbml.org/sbml/symbols/time"> time </csymbol>
                  <cn> 0 </cn>
               </apply>
            </piece>
            <otherwise>
               <cn> 0 </cn>
            </otherwise>
         </piecewise>
      </math>
   </assignmentRule>
</listOfRules>

<listOfReactions>

<reaction id="reaction_1" reversible="false">
    <listOfProducts>
        <speciesReference species="S10" >
        </speciesReference>
    </listOfProducts>
    <kineticLaw>
        <math xmlns="http://www.w3.org/1998/Math/MathML">
           <apply><times/><ci>ks_c4</ci><ci>tf</ci></apply>
        </math>
    </kineticLaw>
</reaction>

<reaction id="reaction_2" reversible="false">
    <listOfProducts>
        <speciesReference species="S4" >
        </speciesReference>
    </listOfProducts>
    <listOfModifiers>
        <modifierSpeciesReference species="S14">
        </modifierSpeciesReference>
        <modifierSpeciesReference species="S16">
        </modifierSpeciesReference>
    </listOfModifiers>
    <kineticLaw>
        <math xmlns="http://www.w3.org/1998/Math/MathML">
           <apply><plus/><apply><times/><ci>ks_c2myc</ci><ci>tf</ci></apply><apply><times/><ci>ks_c2e2f</ci><apply><plus/><ci>S14</ci><ci>S16</ci></apply></apply></apply>
        </math>
    </kineticLaw>
</reaction>

<reaction id="reaction_3" reversible="false">
    <listOfReactants>
        <speciesReference species="S3" >
        </speciesReference>
    </listOfReactants>
    <listOfProducts>
        <speciesReference species="S11" >
        </speciesReference>
    </listOfProducts>
    <kineticLaw>
        <math xmlns="http://www.w3.org/1998/Math/MathML">
           <apply><times/><apply><plus/><ci>kdeg_c2</ci><apply><times/><ci>kdeg_c2gsk3b</ci><ci>gsk3b</ci></apply></apply><ci>S3</ci></apply>
        </math>
    </kineticLaw>
</reaction>

<reaction id="reaction_4" reversible="false">
    <listOfReactants>
        <speciesReference species="S4" >
        </speciesReference>
    </listOfReactants>
    <kineticLaw>
        <math xmlns="http://www.w3.org/1998/Math/MathML">
           <apply><times/><apply><plus/><ci>kdeg_c2</ci><apply><times/><ci>kdeg_c2gsk3b</ci><ci>gsk3b</ci></apply></apply><ci>S4</ci></apply>
        </math>
    </kineticLaw>
</reaction>

<reaction id="reaction_5" reversible="false">
    <listOfProducts>
        <speciesReference species="S12" >
        </speciesReference>
    </listOfProducts>
    <listOfModifiers>
        <modifierSpeciesReference species="S14">
        </modifierSpeciesReference>
    </listOfModifiers>
    <kineticLaw>
        <math xmlns="http://www.w3.org/1998/Math/MathML">
           <apply><times/><apply><plus/><ci>ks_p21p53</ci><apply><times/><ci>ks_p21e2f</ci><ci>S14</ci></apply></apply><ci>tfp21</ci></apply>
        </math>
    </kineticLaw>
</reaction>

<reaction id="reaction_6" reversible="false">
    <listOfReactants>
        <speciesReference species="S3" >
        </speciesReference>
    </listOfReactants>
    <listOfProducts>
        <speciesReference species="S11" >
        </speciesReference>
        <speciesReference species="S13" >
        </speciesReference>
    </listOfProducts>
    <kineticLaw>
        <math xmlns="http://www.w3.org/1998/Math/MathML">
           <apply><times/><ci>kd_p21c2</ci><ci>S3</ci></apply>
        </math>
    </kineticLaw>
</reaction>

<reaction id="reaction_7" reversible="false">
    <listOfReactants>
        <speciesReference species="S3" >
        </speciesReference>
    </listOfReactants>
    <listOfProducts>
        <speciesReference species="S13" >
        </speciesReference>
    </listOfProducts>
    <listOfModifiers>
        <modifierSpeciesReference species="S18">
        </modifierSpeciesReference>
        <modifierSpeciesReference species="S14">
        </modifierSpeciesReference>
    </listOfModifiers>
    <kineticLaw>
        <math xmlns="http://www.w3.org/1998/Math/MathML">
           <apply><times/><apply><times/><apply><plus/><apply><plus/><apply><times/><ci>kdeg_p21erkskp2</ci><ci>erk</ci></apply><apply><times/><ci>kdeg_p21c2skp2</ci><ci>S18</ci></apply></apply><ci>kdeg_p21skp2</ci></apply><ci>S14</ci></apply><ci>S3</ci></apply>
        </math>
    </kineticLaw>
</reaction>

<reaction id="reaction_8" reversible="false">
    <listOfProducts>
        <speciesReference species="S1" >
        </speciesReference>
    </listOfProducts>
    <listOfModifiers>
        <modifierSpeciesReference species="S14">
        </modifierSpeciesReference>
    </listOfModifiers>
    <kineticLaw>
        <math xmlns="http://www.w3.org/1998/Math/MathML">
           <apply><plus/><ci>ks_rb</ci><apply><times/><ci>ks_rbe2f</ci><ci>S14</ci></apply></apply>
        </math>
    </kineticLaw>
</reaction>

<reaction id="reaction_9" reversible="false">
    <listOfReactants>
        <speciesReference species="S1" >
        </speciesReference>
    </listOfReactants>
    <kineticLaw>
        <math xmlns="http://www.w3.org/1998/Math/MathML">
           <apply><times/><ci>kdeg_rbfree</ci><ci>S1</ci></apply>
        </math>
    </kineticLaw>
</reaction>

<reaction id="reaction_10" reversible="false">
    <listOfReactants>
        <speciesReference species="S2" >
        </speciesReference>
    </listOfReactants>
    <listOfProducts>
        <speciesReference species="S14" >
        </speciesReference>
    </listOfProducts>
    <kineticLaw>
        <math xmlns="http://www.w3.org/1998/Math/MathML">
           <apply><times/><ci>kdeg_rbbound</ci><ci>S2</ci></apply>
        </math>
    </kineticLaw>
</reaction>

<reaction id="reaction_11" reversible="false">
    <listOfReactants>
        <speciesReference species="S1" >
        </speciesReference>
    </listOfReactants>
    <listOfModifiers>
        <modifierSpeciesReference species="S11">
        </modifierSpeciesReference>
    </listOfModifiers>
    <kineticLaw>
        <math xmlns="http://www.w3.org/1998/Math/MathML">
           <apply><times/><apply><times/><ci>kdeg_rbp21</ci><ci>S11</ci></apply><ci>S1</ci></apply>
        </math>
    </kineticLaw>
</reaction>

<reaction id="reaction_12" reversible="false">
    <listOfReactants>
        <speciesReference species="S2" >
        </speciesReference>
    </listOfReactants>
    <listOfProducts>
        <speciesReference species="S14" >
        </speciesReference>
    </listOfProducts>
    <listOfModifiers>
        <modifierSpeciesReference species="S11">
        </modifierSpeciesReference>
    </listOfModifiers>
    <kineticLaw>
        <math xmlns="http://www.w3.org/1998/Math/MathML">
           <apply><times/><apply><times/><ci>kdeg_rbp21</ci><ci>S11</ci></apply><ci>S2</ci></apply>
        </math>
    </kineticLaw>
</reaction>

<reaction id="reaction_13" reversible="false">
    <listOfProducts>
        <speciesReference species="S14" >
        </speciesReference>
    </listOfProducts>
    <listOfModifiers>
        <modifierSpeciesReference species="S14">
        </modifierSpeciesReference>
    </listOfModifiers>
    <kineticLaw>
        <math xmlns="http://www.w3.org/1998/Math/MathML">
           <apply><times/><apply><plus/><apply><times/><ci>ks_e2fe2f</ci><ci>S14</ci></apply><ci>ks_e2fmyc</ci></apply><ci>tf</ci></apply>
        </math>
    </kineticLaw>
</reaction>

<reaction id="reaction_14" reversible="false">
    <listOfReactants>
        <speciesReference species="S2" >
        </speciesReference>
    </listOfReactants>
    <listOfProducts>
        <speciesReference species="S1" >
        </speciesReference>
    </listOfProducts>
    <kineticLaw>
        <math xmlns="http://www.w3.org/1998/Math/MathML">
           <apply><times/><ci>kdeg_e2fbound</ci><ci>S2</ci></apply>
        </math>
    </kineticLaw>
</reaction>

<reaction id="reaction_15" reversible="false">
    <listOfReactants>
        <speciesReference species="S2" >
        </speciesReference>
    </listOfReactants>
    <listOfProducts>
        <speciesReference species="S1" >
        </speciesReference>
        <speciesReference species="S14" >
        </speciesReference>
    </listOfProducts>
    <kineticLaw>
        <math xmlns="http://www.w3.org/1998/Math/MathML">
           <apply><times/><ci>kd_rbe2f</ci><ci>S2</ci></apply>
        </math>
    </kineticLaw>
</reaction>

<reaction id="reaction_16" reversible="false">
    <listOfReactants>
        <speciesReference species="S1" >
        </speciesReference>
    </listOfReactants>
    <listOfProducts>
        <speciesReference species="S15" >
        </speciesReference>
    </listOfProducts>
    <listOfModifiers>
        <modifierSpeciesReference species="S24">
        </modifierSpeciesReference>
    </listOfModifiers>
    <kineticLaw>
        <math xmlns="http://www.w3.org/1998/Math/MathML">
           <apply><divide/><apply><times/><apply><times/><ci>kcatp_rbc4</ci><ci>S24</ci></apply><apply><power/><ci>S1</ci><ci>nrb</ci></apply></apply><apply><plus/><apply><power/><ci>Km_prb</ci><ci>nrb</ci></apply><apply><power/><ci>S1</ci><ci>nrb</ci></apply></apply></apply>
        </math>
    </kineticLaw>
</reaction>

<reaction id="reaction_17" reversible="false">
    <listOfReactants>
        <speciesReference species="S2" >
        </speciesReference>
    </listOfReactants>
    <listOfProducts>
        <speciesReference species="S16" >
        </speciesReference>
    </listOfProducts>
    <listOfModifiers>
        <modifierSpeciesReference species="S24">
        </modifierSpeciesReference>
    </listOfModifiers>
    <kineticLaw>
        <math xmlns="http://www.w3.org/1998/Math/MathML">
           <apply><divide/><apply><times/><apply><times/><ci>kcatp_rbc4</ci><ci>S24</ci></apply><apply><power/><ci>S2</ci><ci>nrb</ci></apply></apply><apply><plus/><apply><power/><ci>Km_prb</ci><ci>nrb</ci></apply><apply><power/><ci>S2</ci><ci>nrb</ci></apply></apply></apply>
        </math>
    </kineticLaw>
</reaction>

<reaction id="reaction_18" reversible="false">
    <listOfReactants>
        <speciesReference species="S5" >
        </speciesReference>
    </listOfReactants>
    <listOfProducts>
        <speciesReference species="S17" >
        </speciesReference>
    </listOfProducts>
    <listOfModifiers>
        <modifierSpeciesReference species="S18">
        </modifierSpeciesReference>
        <modifierSpeciesReference species="S14">
        </modifierSpeciesReference>
    </listOfModifiers>
    <kineticLaw>
        <math xmlns="http://www.w3.org/1998/Math/MathML">
           <apply><times/><apply><times/><apply><times/><ci>k_dna</ci><ci>S18</ci></apply><ci>S14</ci></apply><ci>S5</ci></apply>
        </math>
    </kineticLaw>
</reaction>

<reaction id="reaction_19" reversible="false">
    <listOfReactants>
        <speciesReference species="S10" >
        </speciesReference>
    </listOfReactants>
    <kineticLaw>
        <math xmlns="http://www.w3.org/1998/Math/MathML">
           <apply><times/><apply><plus/><ci>kdeg_c4</ci><apply><times/><ci>kdeg_c4gsk3b</ci><ci>gsk3b</ci></apply></apply><ci>S10</ci></apply>
        </math>
    </kineticLaw>
</reaction>

<reaction id="reaction_20" reversible="false">
    <listOfReactants>
        <speciesReference species="S13" >
        </speciesReference>
    </listOfReactants>
    <kineticLaw>
        <math xmlns="http://www.w3.org/1998/Math/MathML">
           <apply><times/><apply><plus/><ci>kdeg_c2</ci><apply><times/><ci>kdeg_c2gsk3b</ci><ci>gsk3b</ci></apply></apply><ci>S13</ci></apply>
        </math>
    </kineticLaw>
</reaction>

<reaction id="reaction_21" reversible="false">
    <listOfReactants>
        <speciesReference species="S13" >
        </speciesReference>
    </listOfReactants>
    <listOfProducts>
        <speciesReference species="S18" >
        </speciesReference>
    </listOfProducts>
    <kineticLaw>
        <math xmlns="http://www.w3.org/1998/Math/MathML">
           <apply><times/><ci>kp_c2cak</ci><ci>S13</ci></apply>
        </math>
    </kineticLaw>
</reaction>

<reaction id="reaction_22" reversible="false">
    <listOfReactants>
        <speciesReference species="S10" >
        </speciesReference>
        <speciesReference species="S12" >
        </speciesReference>
    </listOfReactants>
    <listOfProducts>
        <speciesReference species="S19" >
        </speciesReference>
    </listOfProducts>
    <kineticLaw>
        <math xmlns="http://www.w3.org/1998/Math/MathML">
           <apply><times/><apply><times/><ci>kb_p21c4</ci><ci>S10</ci></apply><ci>S12</ci></apply>
        </math>
    </kineticLaw>
</reaction>

<reaction id="reaction_23" reversible="false">
    <listOfReactants>
        <speciesReference species="S4" >
        </speciesReference>
        <speciesReference species="S12" >
        </speciesReference>
    </listOfReactants>
    <listOfProducts>
        <speciesReference species="S20" >
        </speciesReference>
    </listOfProducts>
    <kineticLaw>
        <math xmlns="http://www.w3.org/1998/Math/MathML">
           <apply><times/><apply><times/><ci>kb_p21c2</ci><ci>S4</ci></apply><ci>S12</ci></apply>
        </math>
    </kineticLaw>
</reaction>

<reaction id="reaction_24" reversible="false">
    <listOfReactants>
        <speciesReference species="S11" >
        </speciesReference>
        <speciesReference species="S13" >
        </speciesReference>
    </listOfReactants>
    <listOfProducts>
        <speciesReference species="S3" >
        </speciesReference>
    </listOfProducts>
    <kineticLaw>
        <math xmlns="http://www.w3.org/1998/Math/MathML">
           <apply><times/><apply><times/><ci>kb_p21c2</ci><ci>S11</ci></apply><ci>S13</ci></apply>
        </math>
    </kineticLaw>
</reaction>

<reaction id="reaction_25" reversible="false">
    <listOfReactants>
        <speciesReference species="S12" >
        </speciesReference>
    </listOfReactants>
    <listOfProducts>
        <speciesReference species="S11" >
        </speciesReference>
    </listOfProducts>
    <kineticLaw>
        <math xmlns="http://www.w3.org/1998/Math/MathML">
           <apply><times/><apply><divide/><ci>kimport</ci><ci>Vratio</ci></apply><ci>S12</ci></apply>
        </math>
    </kineticLaw>
</reaction>

<reaction id="reaction_26" reversible="true">
    <listOfReactants>
        <speciesReference species="S12" >
        </speciesReference>
    </listOfReactants>
    <kineticLaw>
        <math xmlns="http://www.w3.org/1998/Math/MathML">
           <apply><times/><apply><times/><ci>kimport</ci><apply><minus/><cn>1.0</cn><apply><divide/><cn>1.0</cn><ci>Vratio</ci></apply></apply></apply><ci>S12</ci></apply>
        </math>
    </kineticLaw>
</reaction>

<reaction id="reaction_27" reversible="false">
    <listOfReactants>
        <speciesReference species="S11" >
        </speciesReference>
    </listOfReactants>
    <kineticLaw>
        <math xmlns="http://www.w3.org/1998/Math/MathML">
           <apply><times/><apply><plus/><apply><times/><ci>kdeg_p21gsk3b</ci><ci>gsk3b</ci></apply><apply><times/><ci>kdeg_p21erk</ci><ci>erk</ci></apply></apply><ci>S11</ci></apply>
        </math>
    </kineticLaw>
</reaction>

<reaction id="reaction_28" reversible="false">
    <listOfReactants>
        <speciesReference species="S12" >
        </speciesReference>
    </listOfReactants>
    <kineticLaw>
        <math xmlns="http://www.w3.org/1998/Math/MathML">
           <apply><times/><apply><plus/><apply><times/><ci>kdeg_p21gsk3b</ci><ci>gsk3b</ci></apply><apply><times/><ci>kdeg_p21erk</ci><ci>erk</ci></apply></apply><ci>S12</ci></apply>
        </math>
    </kineticLaw>
</reaction>

<reaction id="reaction_29" reversible="false">
    <listOfReactants>
        <speciesReference species="S15" >
        </speciesReference>
    </listOfReactants>
    <kineticLaw>
        <math xmlns="http://www.w3.org/1998/Math/MathML">
           <apply><times/><ci>kdeg_rbfree</ci><ci>S15</ci></apply>
        </math>
    </kineticLaw>
</reaction>

<reaction id="reaction_30" reversible="false">
    <listOfReactants>
        <speciesReference species="S16" >
        </speciesReference>
    </listOfReactants>
    <listOfProducts>
        <speciesReference species="S14" >
        </speciesReference>
    </listOfProducts>
    <kineticLaw>
        <math xmlns="http://www.w3.org/1998/Math/MathML">
           <apply><times/><ci>kdeg_rbbound</ci><ci>S16</ci></apply>
        </math>
    </kineticLaw>
</reaction>

<reaction id="reaction_31" reversible="false">
    <listOfReactants>
        <speciesReference species="S15" >
        </speciesReference>
    </listOfReactants>
    <listOfModifiers>
        <modifierSpeciesReference species="S11">
        </modifierSpeciesReference>
    </listOfModifiers>
    <kineticLaw>
        <math xmlns="http://www.w3.org/1998/Math/MathML">
           <apply><times/><apply><times/><ci>kdeg_rbp21</ci><ci>S11</ci></apply><ci>S15</ci></apply>
        </math>
    </kineticLaw>
</reaction>

<reaction id="reaction_32" reversible="false">
    <listOfReactants>
        <speciesReference species="S16" >
        </speciesReference>
    </listOfReactants>
    <listOfProducts>
        <speciesReference species="S14" >
        </speciesReference>
    </listOfProducts>
    <listOfModifiers>
        <modifierSpeciesReference species="S11">
        </modifierSpeciesReference>
    </listOfModifiers>
    <kineticLaw>
        <math xmlns="http://www.w3.org/1998/Math/MathML">
           <apply><times/><apply><times/><ci>kdeg_rbp21</ci><ci>S11</ci></apply><ci>S16</ci></apply>
        </math>
    </kineticLaw>
</reaction>

<reaction id="reaction_33" reversible="false">
    <listOfReactants>
        <speciesReference species="S14" >
        </speciesReference>
    </listOfReactants>
    <kineticLaw>
        <math xmlns="http://www.w3.org/1998/Math/MathML">
           <apply><times/><ci>kdeg_e2ffree</ci><ci>S14</ci></apply>
        </math>
    </kineticLaw>
</reaction>

<reaction id="reaction_34" reversible="false">
    <listOfReactants>
        <speciesReference species="S16" >
        </speciesReference>
    </listOfReactants>
    <listOfProducts>
        <speciesReference species="S15" >
        </speciesReference>
    </listOfProducts>
    <kineticLaw>
        <math xmlns="http://www.w3.org/1998/Math/MathML">
           <apply><times/><ci>kdeg_e2fbound</ci><ci>S16</ci></apply>
        </math>
    </kineticLaw>
</reaction>

<reaction id="reaction_35" reversible="false">
    <listOfReactants>
        <speciesReference species="S1" >
        </speciesReference>
        <speciesReference species="S14" >
        </speciesReference>
    </listOfReactants>
    <listOfProducts>
        <speciesReference species="S2" >
        </speciesReference>
    </listOfProducts>
    <kineticLaw>
        <math xmlns="http://www.w3.org/1998/Math/MathML">
           <apply><times/><apply><times/><ci>kb_rbe2f</ci><ci>S1</ci></apply><ci>S14</ci></apply>
        </math>
    </kineticLaw>
</reaction>

<reaction id="reaction_36" reversible="false">
    <listOfReactants>
        <speciesReference species="S14" >
        </speciesReference>
        <speciesReference species="S15" >
        </speciesReference>
    </listOfReactants>
    <listOfProducts>
        <speciesReference species="S16" >
        </speciesReference>
    </listOfProducts>
    <kineticLaw>
        <math xmlns="http://www.w3.org/1998/Math/MathML">
           <apply><times/><apply><times/><ci>kb_rbpe2f</ci><ci>S14</ci></apply><ci>S15</ci></apply>
        </math>
    </kineticLaw>
</reaction>

<reaction id="reaction_37" reversible="false">
    <listOfReactants>
        <speciesReference species="S16" >
        </speciesReference>
    </listOfReactants>
    <listOfProducts>
        <speciesReference species="S14" >
        </speciesReference>
        <speciesReference species="S15" >
        </speciesReference>
    </listOfProducts>
    <kineticLaw>
        <math xmlns="http://www.w3.org/1998/Math/MathML">
           <apply><times/><ci>kd_rbpe2f</ci><ci>S16</ci></apply>
        </math>
    </kineticLaw>
</reaction>

<reaction id="reaction_38" reversible="false">
    <listOfReactants>
        <speciesReference species="S15" >
        </speciesReference>
    </listOfReactants>
    <listOfProducts>
        <speciesReference species="S21" >
        </speciesReference>
    </listOfProducts>
    <listOfModifiers>
        <modifierSpeciesReference species="S18">
        </modifierSpeciesReference>
    </listOfModifiers>
    <kineticLaw>
        <math xmlns="http://www.w3.org/1998/Math/MathML">
           <apply><divide/><apply><times/><apply><times/><ci>kcatp_rbc2</ci><ci>S18</ci></apply><apply><power/><ci>S15</ci><ci>nrb</ci></apply></apply><apply><plus/><apply><power/><ci>Km_prb</ci><ci>nrb</ci></apply><apply><power/><ci>S15</ci><ci>nrb</ci></apply></apply></apply>
        </math>
    </kineticLaw>
</reaction>

<reaction id="reaction_39" reversible="false">
    <listOfReactants>
        <speciesReference species="S16" >
        </speciesReference>
    </listOfReactants>
    <listOfProducts>
        <speciesReference species="S14" >
        </speciesReference>
        <speciesReference species="S21" >
        </speciesReference>
    </listOfProducts>
    <listOfModifiers>
        <modifierSpeciesReference species="S18">
        </modifierSpeciesReference>
    </listOfModifiers>
    <kineticLaw>
        <math xmlns="http://www.w3.org/1998/Math/MathML">
           <apply><divide/><apply><times/><apply><times/><ci>kcatp_rbc2</ci><ci>S18</ci></apply><apply><power/><ci>S16</ci><ci>nrb</ci></apply></apply><apply><plus/><apply><power/><ci>Km_prb</ci><ci>nrb</ci></apply><apply><power/><ci>S16</ci><ci>nrb</ci></apply></apply></apply>
        </math>
    </kineticLaw>
</reaction>

<reaction id="reaction_40" reversible="false">
    <listOfReactants>
        <speciesReference species="S15" >
        </speciesReference>
    </listOfReactants>
    <listOfProducts>
        <speciesReference species="S1" >
        </speciesReference>
    </listOfProducts>
    <listOfModifiers>
        <modifierSpeciesReference species="S18">
        </modifierSpeciesReference>
    </listOfModifiers>
    <kineticLaw>
        <math xmlns="http://www.w3.org/1998/Math/MathML">
           <apply><divide/><apply><times/><apply><divide/><apply><times/><ci>kcatdp_rbc4</ci><apply><power/><ci>S15</ci><ci>nrb</ci></apply></apply><apply><plus/><apply><power/><ci>Km_dprb</ci><ci>nrb</ci></apply><apply><power/><ci>S15</ci><ci>nrb</ci></apply></apply></apply><cn>1.0</cn></apply><apply><plus/><cn>1.0</cn><apply><times/><ci>kinh_pp1</ci><ci>S18</ci></apply></apply></apply>
        </math>
    </kineticLaw>
</reaction>

<reaction id="reaction_41" reversible="false">
    <listOfReactants>
        <speciesReference species="S16" >
        </speciesReference>
    </listOfReactants>
    <listOfProducts>
        <speciesReference species="S2" >
        </speciesReference>
    </listOfProducts>
    <listOfModifiers>
        <modifierSpeciesReference species="S18">
        </modifierSpeciesReference>
    </listOfModifiers>
    <kineticLaw>
        <math xmlns="http://www.w3.org/1998/Math/MathML">
           <apply><divide/><apply><times/><apply><divide/><apply><times/><ci>kcatdp_rbc4</ci><apply><power/><ci>S16</ci><ci>nrb</ci></apply></apply><apply><plus/><apply><power/><ci>Km_dprb</ci><ci>nrb</ci></apply><apply><power/><ci>S16</ci><ci>nrb</ci></apply></apply></apply><cn>1.0</cn></apply><apply><plus/><cn>1.0</cn><apply><times/><ci>kinh_pp1</ci><ci>S18</ci></apply></apply></apply>
        </math>
    </kineticLaw>
</reaction>

<reaction id="reaction_42" reversible="false">
    <listOfReactants>
        <speciesReference species="S17" >
        </speciesReference>
    </listOfReactants>
    <listOfProducts>
        <speciesReference species="S22" >
        </speciesReference>
    </listOfProducts>
    <kineticLaw>
        <math xmlns="http://www.w3.org/1998/Math/MathML">
           <apply><times/><ci>k_delay</ci><ci>S17</ci></apply>
        </math>
    </kineticLaw>
</reaction>

<reaction id="reaction_43" reversible="false">
    <listOfReactants>
        <speciesReference species="S19" >
        </speciesReference>
    </listOfReactants>
    <listOfProducts>
        <speciesReference species="S12" >
        </speciesReference>
    </listOfProducts>
    <kineticLaw>
        <math xmlns="http://www.w3.org/1998/Math/MathML">
           <apply><times/><apply><plus/><ci>kdeg_c4</ci><apply><times/><ci>kdeg_c4gsk3b</ci><ci>gsk3b</ci></apply></apply><ci>S19</ci></apply>
        </math>
    </kineticLaw>
</reaction>

<reaction id="reaction_44" reversible="false">
    <listOfReactants>
        <speciesReference species="S18" >
        </speciesReference>
    </listOfReactants>
    <kineticLaw>
        <math xmlns="http://www.w3.org/1998/Math/MathML">
           <apply><times/><apply><plus/><ci>kdeg_c2</ci><apply><times/><ci>kdeg_c2gsk3b</ci><ci>gsk3b</ci></apply></apply><ci>S18</ci></apply>
        </math>
    </kineticLaw>
</reaction>

<reaction id="reaction_45" reversible="false">
    <listOfReactants>
        <speciesReference species="S20" >
        </speciesReference>
    </listOfReactants>
    <listOfProducts>
        <speciesReference species="S12" >
        </speciesReference>
    </listOfProducts>
    <kineticLaw>
        <math xmlns="http://www.w3.org/1998/Math/MathML">
           <apply><times/><apply><plus/><ci>kdeg_c2</ci><apply><times/><ci>kdeg_c2gsk3b</ci><ci>gsk3b</ci></apply></apply><ci>S20</ci></apply>
        </math>
    </kineticLaw>
</reaction>

<reaction id="reaction_46" reversible="false">
    <listOfReactants>
        <speciesReference species="S18" >
        </speciesReference>
    </listOfReactants>
    <kineticLaw>
        <math xmlns="http://www.w3.org/1998/Math/MathML">
           <apply><times/><apply><times/><ci>kdeg_c2c2gsk3b</ci><ci>gsk3b</ci></apply><ci>S18</ci></apply>
        </math>
    </kineticLaw>
</reaction>

<reaction id="reaction_47" reversible="false">
    <listOfReactants>
        <speciesReference species="S18" >
        </speciesReference>
    </listOfReactants>
    <listOfProducts>
        <speciesReference species="S13" >
        </speciesReference>
    </listOfProducts>
    <kineticLaw>
        <math xmlns="http://www.w3.org/1998/Math/MathML">
           <apply><times/><ci>kdp_c2cak</ci><ci>S18</ci></apply>
        </math>
    </kineticLaw>
</reaction>

<reaction id="reaction_48" reversible="false">
    <listOfReactants>
        <speciesReference species="S19" >
        </speciesReference>
    </listOfReactants>
    <listOfProducts>
        <speciesReference species="S10" >
        </speciesReference>
        <speciesReference species="S12" >
        </speciesReference>
    </listOfProducts>
    <kineticLaw>
        <math xmlns="http://www.w3.org/1998/Math/MathML">
           <apply><times/><ci>kd_p21c4</ci><ci>S19</ci></apply>
        </math>
    </kineticLaw>
</reaction>

<reaction id="reaction_49" reversible="false">
    <listOfReactants>
        <speciesReference species="S11" >
        </speciesReference>
        <speciesReference species="S18" >
        </speciesReference>
    </listOfReactants>
    <listOfProducts>
        <speciesReference species="S23" >
        </speciesReference>
    </listOfProducts>
    <kineticLaw>
        <math xmlns="http://www.w3.org/1998/Math/MathML">
           <apply><times/><apply><times/><ci>kb_p21c2</ci><ci>S11</ci></apply><ci>S18</ci></apply>
        </math>
    </kineticLaw>
</reaction>

<reaction id="reaction_50" reversible="false">
    <listOfReactants>
        <speciesReference species="S20" >
        </speciesReference>
    </listOfReactants>
    <listOfProducts>
        <speciesReference species="S4" >
        </speciesReference>
        <speciesReference species="S12" >
        </speciesReference>
    </listOfProducts>
    <kineticLaw>
        <math xmlns="http://www.w3.org/1998/Math/MathML">
           <apply><times/><ci>kd_p21c2</ci><ci>S20</ci></apply>
        </math>
    </kineticLaw>
</reaction>

<reaction id="reaction_51" reversible="false">
    <listOfReactants>
        <speciesReference species="S19" >
        </speciesReference>
    </listOfReactants>
    <listOfProducts>
        <speciesReference species="S24" >
        </speciesReference>
    </listOfProducts>
    <kineticLaw>
        <math xmlns="http://www.w3.org/1998/Math/MathML">
           <apply><times/><apply><divide/><ci>kimport</ci><ci>Vratio</ci></apply><ci>S19</ci></apply>
        </math>
    </kineticLaw>
</reaction>

<reaction id="reaction_52" reversible="false">
    <listOfReactants>
        <speciesReference species="S20" >
        </speciesReference>
    </listOfReactants>
    <listOfProducts>
        <speciesReference species="S3" >
        </speciesReference>
    </listOfProducts>
    <kineticLaw>
        <math xmlns="http://www.w3.org/1998/Math/MathML">
           <apply><times/><apply><divide/><ci>kimport</ci><ci>Vratio</ci></apply><ci>S20</ci></apply>
        </math>
    </kineticLaw>
</reaction>

<reaction id="reaction_53" reversible="true">
    <listOfReactants>
        <speciesReference species="S19" >
        </speciesReference>
    </listOfReactants>
    <kineticLaw>
        <math xmlns="http://www.w3.org/1998/Math/MathML">
           <apply><times/><apply><times/><ci>kimport</ci><apply><minus/><cn>1.0</cn><apply><divide/><cn>1.0</cn><ci>Vratio</ci></apply></apply></apply><ci>S19</ci></apply>
        </math>
    </kineticLaw>
</reaction>

<reaction id="reaction_54" reversible="true">
    <listOfReactants>
        <speciesReference species="S20" >
        </speciesReference>
    </listOfReactants>
    <kineticLaw>
        <math xmlns="http://www.w3.org/1998/Math/MathML">
           <apply><times/><apply><times/><ci>kimport</ci><apply><minus/><cn>1.0</cn><apply><divide/><cn>1.0</cn><ci>Vratio</ci></apply></apply></apply><ci>S20</ci></apply>
        </math>
    </kineticLaw>
</reaction>

<reaction id="reaction_55" reversible="false">
    <listOfReactants>
        <speciesReference species="S21" >
        </speciesReference>
    </listOfReactants>
    <kineticLaw>
        <math xmlns="http://www.w3.org/1998/Math/MathML">
           <apply><times/><ci>kdeg_rbfree</ci><ci>S21</ci></apply>
        </math>
    </kineticLaw>
</reaction>

<reaction id="reaction_56" reversible="false">
    <listOfReactants>
        <speciesReference species="S21" >
        </speciesReference>
    </listOfReactants>
    <listOfModifiers>
        <modifierSpeciesReference species="S11">
        </modifierSpeciesReference>
    </listOfModifiers>
    <kineticLaw>
        <math xmlns="http://www.w3.org/1998/Math/MathML">
           <apply><times/><apply><times/><ci>kdeg_rbp21</ci><ci>S11</ci></apply><ci>S21</ci></apply>
        </math>
    </kineticLaw>
</reaction>

<reaction id="reaction_57" reversible="false">
    <listOfReactants>
        <speciesReference species="S21" >
        </speciesReference>
    </listOfReactants>
    <listOfProducts>
        <speciesReference species="S15" >
        </speciesReference>
    </listOfProducts>
    <listOfModifiers>
        <modifierSpeciesReference species="S18">
        </modifierSpeciesReference>
    </listOfModifiers>
    <kineticLaw>
        <math xmlns="http://www.w3.org/1998/Math/MathML">
           <apply><divide/><apply><times/><apply><divide/><apply><times/><ci>kcatdp_rbc2</ci><apply><power/><ci>S21</ci><ci>nrb</ci></apply></apply><apply><plus/><apply><power/><ci>Km_dprb</ci><ci>nrb</ci></apply><apply><power/><ci>S21</ci><ci>nrb</ci></apply></apply></apply><cn>1.0</cn></apply><apply><plus/><cn>1.0</cn><apply><times/><ci>kinh_pp1</ci><ci>S18</ci></apply></apply></apply>
        </math>
    </kineticLaw>
</reaction>

<reaction id="reaction_58" reversible="false">
    <listOfReactants>
        <speciesReference species="S22" >
        </speciesReference>
    </listOfReactants>
    <listOfProducts>
        <speciesReference species="S25" >
        </speciesReference>
    </listOfProducts>
    <kineticLaw>
        <math xmlns="http://www.w3.org/1998/Math/MathML">
           <apply><times/><ci>k_delay</ci><ci>S22</ci></apply>
        </math>
    </kineticLaw>
</reaction>

<reaction id="reaction_59" reversible="false">
    <listOfReactants>
        <speciesReference species="S24" >
        </speciesReference>
    </listOfReactants>
    <kineticLaw>
        <math xmlns="http://www.w3.org/1998/Math/MathML">
           <apply><times/><ci>kdeg_c4</ci><ci>S24</ci></apply>
        </math>
    </kineticLaw>
</reaction>

<reaction id="reaction_60" reversible="false">
    <listOfReactants>
        <speciesReference species="S23" >
        </speciesReference>
    </listOfReactants>
    <listOfProducts>
        <speciesReference species="S11" >
        </speciesReference>
    </listOfProducts>
    <kineticLaw>
        <math xmlns="http://www.w3.org/1998/Math/MathML">
           <apply><times/><apply><plus/><ci>kdeg_c2</ci><apply><times/><ci>kdeg_c2gsk3b</ci><ci>gsk3b</ci></apply></apply><ci>S23</ci></apply>
        </math>
    </kineticLaw>
</reaction>

<reaction id="reaction_61" reversible="false">
    <listOfReactants>
        <speciesReference species="S24" >
        </speciesReference>
    </listOfReactants>
    <listOfProducts>
        <speciesReference species="S11" >
        </speciesReference>
        <speciesReference species="S26" >
        </speciesReference>
    </listOfProducts>
    <kineticLaw>
        <math xmlns="http://www.w3.org/1998/Math/MathML">
           <apply><times/><ci>kd_p21c4</ci><ci>S24</ci></apply>
        </math>
    </kineticLaw>
</reaction>

<reaction id="reaction_62" reversible="false">
    <listOfReactants>
        <speciesReference species="S23" >
        </speciesReference>
    </listOfReactants>
    <listOfProducts>
        <speciesReference species="S11" >
        </speciesReference>
        <speciesReference species="S18" >
        </speciesReference>
    </listOfProducts>
    <kineticLaw>
        <math xmlns="http://www.w3.org/1998/Math/MathML">
           <apply><times/><ci>kd_p21c2</ci><ci>S23</ci></apply>
        </math>
    </kineticLaw>
</reaction>

<reaction id="reaction_63" reversible="false">
    <listOfReactants>
        <speciesReference species="S23" >
        </speciesReference>
    </listOfReactants>
    <listOfProducts>
        <speciesReference species="S18" >
        </speciesReference>
    </listOfProducts>
    <listOfModifiers>
        <modifierSpeciesReference species="S18">
        </modifierSpeciesReference>
        <modifierSpeciesReference species="S14">
        </modifierSpeciesReference>
    </listOfModifiers>
    <kineticLaw>
        <math xmlns="http://www.w3.org/1998/Math/MathML">
           <apply><times/><apply><times/><apply><plus/><apply><plus/><apply><times/><ci>kdeg_p21erkskp2</ci><ci>erk</ci></apply><apply><times/><ci>kdeg_p21c2skp2</ci><ci>S18</ci></apply></apply><ci>kdeg_p21skp2</ci></apply><ci>S14</ci></apply><ci>S23</ci></apply>
        </math>
    </kineticLaw>
</reaction>

<reaction id="reaction_64" reversible="false">
    <listOfReactants>
        <speciesReference species="S24" >
        </speciesReference>
    </listOfReactants>
    <listOfProducts>
        <speciesReference species="S26" >
        </speciesReference>
    </listOfProducts>
    <listOfModifiers>
        <modifierSpeciesReference species="S18">
        </modifierSpeciesReference>
        <modifierSpeciesReference species="S14">
        </modifierSpeciesReference>
    </listOfModifiers>
    <kineticLaw>
        <math xmlns="http://www.w3.org/1998/Math/MathML">
           <apply><times/><apply><times/><apply><plus/><apply><plus/><apply><times/><ci>kdeg_p21erkskp2</ci><ci>erk</ci></apply><apply><times/><ci>kdeg_p21c2skp2</ci><ci>S18</ci></apply></apply><ci>kdeg_p21skp2</ci></apply><ci>S14</ci></apply><ci>S24</ci></apply>
        </math>
    </kineticLaw>
</reaction>

<reaction id="reaction_65" reversible="false">
    <listOfReactants>
        <speciesReference species="S25" >
        </speciesReference>
    </listOfReactants>
    <listOfProducts>
        <speciesReference species="S27" >
        </speciesReference>
    </listOfProducts>
    <kineticLaw>
        <math xmlns="http://www.w3.org/1998/Math/MathML">
           <apply><times/><ci>k_delay</ci><ci>S25</ci></apply>
        </math>
    </kineticLaw>
</reaction>

<reaction id="reaction_66" reversible="false">
    <listOfReactants>
        <speciesReference species="S26" >
        </speciesReference>
    </listOfReactants>
    <kineticLaw>
        <math xmlns="http://www.w3.org/1998/Math/MathML">
           <apply><times/><apply><plus/><ci>kdeg_c4</ci><apply><times/><ci>kdeg_c4gsk3b</ci><ci>gsk3b</ci></apply></apply><ci>S26</ci></apply>
        </math>
    </kineticLaw>
</reaction>

<reaction id="reaction_67" reversible="false">
    <listOfReactants>
        <speciesReference species="S11" >
        </speciesReference>
        <speciesReference species="S26" >
        </speciesReference>
    </listOfReactants>
    <listOfProducts>
        <speciesReference species="S24" >
        </speciesReference>
    </listOfProducts>
    <kineticLaw>
        <math xmlns="http://www.w3.org/1998/Math/MathML">
           <apply><times/><apply><times/><ci>kb_p21c4</ci><ci>S11</ci></apply><ci>S26</ci></apply>
        </math>
    </kineticLaw>
</reaction>

<reaction id="reaction_68" reversible="false">
    <listOfReactants>
        <speciesReference species="S27" >
        </speciesReference>
    </listOfReactants>
    <listOfProducts>
        <speciesReference species="S28" >
        </speciesReference>
    </listOfProducts>
    <kineticLaw>
        <math xmlns="http://www.w3.org/1998/Math/MathML">
           <apply><times/><ci>k_delay</ci><ci>S27</ci></apply>
        </math>
    </kineticLaw>
</reaction>

<reaction id="reaction_69" reversible="false">
    <listOfReactants>
        <speciesReference species="S28" >
        </speciesReference>
    </listOfReactants>
    <kineticLaw>
        <math xmlns="http://www.w3.org/1998/Math/MathML">
           <apply><times/><ci>k_delay</ci><ci>S28</ci></apply>
        </math>
    </kineticLaw>
</reaction>

</listOfReactions>
</model>
</sbml>
