# Supplementary material for: T160-phosphorylated CDK2 defines threshold for HGF-dependent proliferation in primary hepatocytes
Source: Mol Syst Biol. 2015 Mar 14;11(3):0795. doi: 10.15252/msb.20156032 (PMC4380929; doi:10.15252/msb.20156032)
Supplement: Supplementary file 4 [file msb0011-0795-sd4.xls]

## Sheet: TC_BaF3_ActD-2007-02-20_2
Source data for Figure 1B: Data of DNA content using Sybr Green I
Stimulation	HGF	DNA content	DNA content
h	ng/ml	Fold change	Error
0	0	1	0.0307146
18	0	1.03723	0.0731154
24	0	1.08932	0.0731154
28	0	1.05794	0.0731154
32	0	1.0771	0.0731154
36	0	1.02846	0.0731154
40	0	1.07703	0.0731154
44	0	1.08923	0.0731154
48	0	0.988992	0.040047
18	40	1.13452	0.0731154
24	40	1.2367	0.0731154
28	40	1.32785	0.0731154
32	40	1.48903	0.0731154
36	40	1.59081	0.0731154
40	40	1.7129	0.0731154
44	40	1.93694	0.0731154
48	40	2.20796	0.0365577
