# Supplementary material for: T160-phosphorylated CDK2 defines threshold for HGF-dependent proliferation in primary hepatocytes
Source: Mol Syst Biol. 2015 Mar 14;11(3):0795. doi: 10.15252/msb.20156032 (PMC4380929; doi:10.15252/msb.20156032)
Supplement: Supplementary file 5 [file msb0011-0795-sd5.xls]

## Sheet: TC_BaF3_ActD-2007-02-20_2
Source data for Figure 1E: Data of DNA content using Sybr Green I
Stimulation	DNA content
h	Fold change
0	0.843899
0	1.05422
0	1.10189
6	1.14742
6	1.15489
6	1.28901
11	1.06809
11	1.35703
11	1.28737
17	1.16122
17	1.32223
17	1.1297
20	1.15112
20	1.40911
20	1.417
23	1.30772
23	1.32202
23	1.24141
26	1.40043
26	1.53006
26	1.69086
29	1.65244
29	1.61423
29	1.55482
32	1.77118
32	1.82042
32	1.86411
35	1.73725
35	1.91028
35	1.82469
38	1.96677
38	2.1169
38	1.95254
41	2.07008
41	2.10993
41	1.87834
44	1.83515
44	2.0656
44	2.01693
48	2.05002
48	2.14884
48	1.93049
52	1.96834
52	1.89427
52	2.21131
56	2.39922
56	2.38534
56	2.40263
