# Supplementary material for: T160-phosphorylated CDK2 defines threshold for HGF-dependent proliferation in primary hepatocytes
Source: Mol Syst Biol. 2015 Mar 14;11(3):0795. doi: 10.15252/msb.20156032 (PMC4380929; doi:10.15252/msb.20156032)
Supplement: Supplementary file 6 [file msb0011-0795-sd6.xls]

## Sheet: TC_BaF3_ActD-2007-02-20_2
Source data for Figure 2A-D: Quantitative immunoblotting data
Stimulation	HGF	Total CDK2	Total CDK2	Cyclin E:CDK2	Cyclin E:CDK2	p27:CDK2	p27:CDK2	pCDK2 T160	pCDK2 T160
h	ng/ml	Signal intensity	Error	Signal intensity	Error	Signal intensity	Error	Signal intensity	Error
0	0	0.7223	0.0244	0.80345	0.0275	0.6687	0.0757	0.35387	0.0257
6	0	0.7604	0.0555	0.86836	0.0641	0.8043	0.1822	0.70811	0.0839
12	0	0.7392	0.0381	0.91501	0.0478	0.7756	0.1242	0.61802	0.0732
16	0	0.7976	0.0381	0.94027	0.0455	0.7996	0.1281	0.53199	0.0546
20	0	0.8968	0.0428	0.9897	0.0479	0.8045	0.1288	0.72997	0.0749
24	0	0.9388	0.0448	1.00794	0.0487	0.9933	0.1591	0.93222	0.0957
28	0	0.9882	0.0472	0.90596	0.0438	1.0932	0.1751	0.79742	0.0818
32	0	0.9804	0.0468	0.89873	0.0435	0.8676	0.139	0.90408	0.0928
36	0	0.9338	0.0446	0.88805	0.0429	1.1906	0.1907	0.58246	0.0598
40	0	1.0301	0.0492	1.03831	0.0502	1.2737	0.204	0.77762	0.0798
44	0	1.1421	0.0546	0.79521	0.0385	1.5416	0.2469	0.99643	0.1023
0	40	0.7223	0.0244	0.80345	0.0275	0.6687	0.0757	0.35387	0.0257
6	40	0.6348	0.0463	0.99431	0.0734	0.4878	0.1105	0.58261	0.069
12	40	0.8483	0.0438	0.97953	0.0512	0.8918	0.1428	0.61156	0.0725
16	40	0.8625	0.0412	1.11691	0.054	0.9327	0.1494	0.79145	0.0812
20	40	1.045	0.0499	1.10305	0.0533	1.2055	0.1931	1.26604	0.1299
24	40	1.1137	0.0532	1.19036	0.0576	1.0465	0.1676	1.18747	0.1219
28	40	1.2366	0.0591	1.14612	0.0554	0.8748	0.1401	1.33294	0.1368
32	40	1.1767	0.0562	1.11856	0.0541	1.2398	0.1986	1.81504	0.1863
36	40	1.4276	0.0682	1.1706	0.0566	0.9571	0.1533	1.79644	0.1844
40	40	1.3376	0.0639	1.09845	0.0531	1.2765	0.2044	1.62211	0.1665
44	40	1.3875	0.0663	1.03111	0.0499	1.2749	0.2237	2.06214	0.2116
