# Supplementary material for: T160-phosphorylated CDK2 defines threshold for HGF-dependent proliferation in primary hepatocytes
Source: Mol Syst Biol. 2015 Mar 14;11(3):0795. doi: 10.15252/msb.20156032 (PMC4380929; doi:10.15252/msb.20156032)
Supplement: Supplementary file 7 [file msb0011-0795-sd7.xls]

## Sheet: TC_BaF3_ActD-2007-02-20_2
Source data for Figure 2E-G: Quantitative immunoblotting data
Stimulation	HGF	Total CDK4	Total CDK4	Cyclin D1:CDK4	Cyclin D1:CDK4	p21:CDK4	p21:CDK4
h	ng/ml	Signal intensity	Error	Signal intensity	Error	Signal intensity	Error
0	0	0.9635	0.0566	0.1926	0.0172	0.3461	0.0226
6	0	0.9188	0.1323	0.1656	0.0362	0.3829	0.056
12	0	0.914	0.0833	0.3761	0.0521	0.5962	0.0551
16	0	0.9615	0.0799	0.4994	0.0631	0.5924	0.0548
20	0	0.9146	0.0761	0.5095	0.0644	0.6025	0.0557
24	0	0.9325	0.0775	0.6306	0.0797	0.6251	0.0578
28	0	1.1915	0.0991	0.6657	0.0841	0.601	0.0556
32	0	1.0044	0.0835	0.8021	0.1014	0.7189	0.0665
36	0	0.8622	0.0717	0.7709	0.0974	0.7401	0.0684
40	0	0.9204	0.0765	0.8776	0.1109	1.0762	0.0995
44	0	1.1905	0.099	0.8426	0.1065	1.2175	0.1125
0	40	0.9635	0.0566	0.1926	0.0172	0.3461	0.0226
6	40	0.6106	0.0879	0.4726	0.1035	0.5058	0.0739
12	40	0.7773	0.0708	0.6447	0.0893	0.737	0.0681
16	40	0.7917	0.0658	0.815	0.103	0.9042	0.0836
20	40	0.99	0.0823	1.4587	0.1844	1.3432	0.1242
24	40	0.9698	0.0806	1.1244	0.1421	1.4113	0.1305
28	40	1.1145	0.0927	1.9245	0.2433	1.2791	0.1182
32	40	1.0974	0.0913	2.0026	0.2531	1.4988	0.1386
36	40	1.3857	0.1152	1.7742	0.2243	2.0366	0.1883
40	40	1.2889	0.1072	2.2897	0.2894	1.9417	0.1795
44	40	1.2003	0.0998	2.1609	0.2731	1.8433	0.1704
