# Supplementary material for: T160-phosphorylated CDK2 defines threshold for HGF-dependent proliferation in primary hepatocytes
Source: Mol Syst Biol. 2015 Mar 14;11(3):0795. doi: 10.15252/msb.20156032 (PMC4380929; doi:10.15252/msb.20156032)
Supplement: Supplementary file 8 [file msb0011-0795-sd8.xls]

## Sheet: TC_BaF3_ActD-2007-02-20_2
Source data for Figure 2H: Quantitative immunoblotting data
Stimulation	HGF	Total p27	Total p27
h	ng/ml	Signal intensity	Error
0	0	0.8894	0.0792
6	0	0.7021	0.0847
12	0	0.877	0.1159
16	0	0.9329	0.1125
20	0	0.9734	0.1286
24	0	1.2413	0.1497
28	0	1.3157	0.1738
32	0	1.3222	0.1595
36	0	1.1928	0.1439
40	0	1.6663	0.2202
44	0	1.8354	0.2214
0	40	0.8894	0.0792
6	40	0.694	0.0837
12	40	0.6792	0.0819
16	40	0.5915	0.0713
20	40	0.6832	0.0824
24	40	0.7733	0.0933
28	40	0.624	0.0753
32	40	0.8683	0.1047
36	40	0.9839	0.1187
40	40	0.9881	0.1192
44	40	1.1661	0.1406
