# Supplementary material for: T160-phosphorylated CDK2 defines threshold for HGF-dependent proliferation in primary hepatocytes
Source: Mol Syst Biol. 2015 Mar 14;11(3):0795. doi: 10.15252/msb.20156032 (PMC4380929; doi:10.15252/msb.20156032)
Supplement: Supplementary file 9 [file msb0011-0795-sd9.xls]

## Sheet: TC_BaF3_ActD-2007-02-20_2
Source data for Figure 2I-J: Quantitative immunoblotting data
Stimulation	HGF	Total p21	Total p21	p21:CDK2	p21:CDK2
h	ng/ml	Signal intensity	Error	Signal intensity	Error
0	0	0.3092	0.0386	0.6384	0.0657
6	0	0.696	0.1176	0.6444	0.0898
12	0	1.0064	0.1862	1.2874	0.1966
16	0	0.6082	0.1027	0.8479	0.1182
20	0	0.8175	0.1513	1.0184	0.1555
24	0	1.0493	0.1772	0.734	0.1023
28	0	0.7283	0.1348	1.0731	0.1639
32	0	0.844	0.1426	0.8991	0.1253
36	0	0.4556	0.077	0.9731	0.1357
40	0	0.519	0.096	0.7106	0.1085
44	0	0.4472	0.0755	0.6898	0.0962
0	40	0.3092	0.0386	0.6384	0.0657
6	40	0.5997	0.1013	0.8961	0.1249
12	40	1.3502	0.2281	1.1436	0.1594
16	40	1.4263	0.2409	1.0453	0.1457
20	40	1.7736	0.2996	1.0881	0.1517
24	40	1.2455	0.2104	1.4159	0.1974
28	40	1.4642	0.2473	1.0452	0.1457
32	40	1.9561	0.3304	1.2472	0.1739
36	40	1.7462	0.295	1.1221	0.1564
40	40	0.7586	0.1281	1.3248	0.1847
44	40	1.1989	0.2025	1.1556	0.1611
