# Supplementary material for: T160-phosphorylated CDK2 defines threshold for HGF-dependent proliferation in primary hepatocytes
Source: Mol Syst Biol. 2015 Mar 14;11(3):0795. doi: 10.15252/msb.20156032 (PMC4380929; doi:10.15252/msb.20156032)
Supplement: Supplementary file 10 [file msb0011-0795-sd10.xls]

## Sheet: TC_BaF3_ActD-2007-02-20_2
Source data for Figure 2K: Quantitative immunoblotting data
Stimulation	HGF	Total E2F-1	Total E2F-1
h	ng/ml	Signal intensity	Error
0	0	0.524	0.0497
12	0	0.7062	0.0947
16	0	0.733	0.0983
20	0	0.6716	0.09
24	0	0.7924	0.1062
28	0	0.8042	0.1078
32	0	0.7058	0.0946
36	0	0.4967	0.0666
40	0	0.671	0.09
44	0	0.7766	0.1041
0	40	0.524	0.0497
12	40	1.1431	0.1533
16	40	1.2678	0.17
20	40	1.3016	0.1745
24	40	1.6094	0.2158
28	40	1.706	0.2287
32	40	1.3876	0.1861
36	40	1.1753	0.1576
40	40	1.3175	0.1767
44	40	1.2102	0.1623
