# Supplementary material for: T160-phosphorylated CDK2 defines threshold for HGF-dependent proliferation in primary hepatocytes
Source: Mol Syst Biol. 2015 Mar 14;11(3):0795. doi: 10.15252/msb.20156032 (PMC4380929; doi:10.15252/msb.20156032)
Supplement: Supplementary file 11 [file msb0011-0795-sd11.xls]

## Sheet: TC_BaF3_ActD-2007-02-20_2
Source data for Figure 2L-N: Quantitative immunoblotting data
Stimulation	HGF	Total Rb	Total Rb	pRb S788	pRb S788	pRb S800/S804	pRb S800/S804
h	ng/ml	Signal intensity	Error	Signal intensity	Error	Signal intensity	Error
0	0	0.5092	0.0815	0.619	0.1276	0.3715	0.0369
6	0	0.5509	0.1195	0.5621	0.1569	0.8425	0.1133
12	0	0.6974	0.2139	1.4031	0.4291	1.1178	0.1647
16	0	0.5189	0.1125	0.6025	0.1682	0.7945	0.1069
20	0	0.8614	0.2046	0.8604	0.2632	0.9693	0.1428
24	0	1.7104	0.3709	1.5951	0.4453	1.1669	0.1569
28	0	0.6181	0.1468	0.6769	0.207	0.6452	0.0951
32	0	1.7089	0.3705	1.1778	0.3288	1.1323	0.1523
36	0	0.9543	0.2069	0.913	0.2549	0.6826	0.0918
40	0	1.5254	0.3623	1.0329	0.3159	0.7016	0.1034
44	0	0.5632	0.1338	0.3141	0.0961	0.4979	0.0733
0	40	0.5092	0.0815	0.619	0.1276	0.3715	0.0369
6	40	0.3902	0.0846	0.5573	0.1556	0.579	0.0779
12	40	0.7365	0.1597	0.8652	0.2416	0.832	0.1119
16	40	0.8005	0.1736	0.8206	0.2291	0.9504	0.1278
20	40	1.2146	0.2885	1.3075	0.3651	1.3818	0.1858
24	40	0.9123	0.2167	1.204	0.3362	1.1336	0.1525
28	40	0.505	0.1341	1.5648	0.4369	1.389	0.1868
32	40	1.4407	0.3422	1.2465	0.348	1.6978	0.2283
36	40	2.2544	0.5355	1.9183	0.5356	1.808	0.2432
40	40	1.507	0.3268	1.0927	0.3051	1.3407	0.1803
44	40	1.0205	0.2213	0.6663	0.186	0.9656	0.1299
