# Supplementary material for: T160-phosphorylated CDK2 defines threshold for HGF-dependent proliferation in primary hepatocytes
Source: Mol Syst Biol. 2015 Mar 14;11(3):0795. doi: 10.15252/msb.20156032 (PMC4380929; doi:10.15252/msb.20156032)
Supplement: Supplementary file 12 [file msb0011-0795-sd12.xls]

## Sheet: TC_BaF3_ActD-2007-02-20_2
Source data for Figure 2O: Quantitative immunoblotting data
Protein	Molecules per cell	Error
CDK2	183458	30753.1
Cyclin E	52764.1	9173.45
CDK4	27574.9	1009.97
Cyclin D1	56830.6	9938.07
p21	99345.9	12049.6
Rb	49697.4	7967.88
E2F-1	452.451	109.327
p27	113749	6159.25
