# Supplementary material for: T160-phosphorylated CDK2 defines threshold for HGF-dependent proliferation in primary hepatocytes
Source: Mol Syst Biol. 2015 Mar 14;11(3):0795. doi: 10.15252/msb.20156032 (PMC4380929; doi:10.15252/msb.20156032)
Supplement: Supplementary file 13 [file msb0011-0795-sd13.xls]

## Sheet: TC_BaF3_ActD-2007-02-20_2
Source data for Figure 4A-I: Quantitative immunoblotting data
Time	HGF	Cyclin E:CDK2	Cyclin E:CDK2	pCDK2 T160	pCDK2 T160	Cyclin D1:CDK4	Cyclin D1:CDK4	Total p21	Total p21	p21:CDK2	p21:CDK2	Total E2F-1	Total E2F-1	Total Rb	Total Rb	pRb S788	pRb S788	pRb S800/S804	pRb S800/S804
h	ng/ml	Signal intensity	Error	Signal intensity	Error	Signal intensity	Error	Signal intensity	Error	Signal intensity	Error	Signal intensity	Error	Signal intensity	Error	Signal intensity	Error	Signal intensity	Error
0	0	0.099473	0.0106239	NaN	NaN	NaN	NaN	0.0207865	0.0057769	0.146326	0.0262382	0.0334496	0.00678474	0.129338	0.0441899	0.0278718	0.0122818	0.0151804	0.00299347
6	0	0.149917	0.0160114	NaN	NaN	NaN	NaN	0.0158116	0.00439429	0.154891	0.027774	0.0477236	0.00968001	0.0708606	0.0242104	0.00648713	0.00285857	0.00613768	0.00121031
16	0	0.321425	0.0343287	NaN	NaN	NaN	NaN	0.0613862	0.0170602	0.371991	0.066703	0.120513	0.0244442	0.0706884	0.0241516	0.0197492	0.00870254	0.0334938	0.00660474
24	0	0.899586	0.0403605	0.353874	0.0256822	0.192591	0.0172133	0.378048	0.0486359	0.719263	0.0597031	0.525197	0.0556326	0.623579	0.0986247	0.726488	0.148191	0.407663	0.0372126
30	0	0.954099	0.0720537	0.708106	0.0839201	0.165559	0.0362458	0.750363	0.120399	0.757534	0.0784249	1.39687	0.245375	0.542837	0.10708	0.513819	0.130721	0.828829	0.0943617
36	0	1.0117	0.076404	0.618022	0.0732439	0.376117	0.0520785	1.19447	0.257137	1.38849	0.192855	0.862234	0.15146	0.831991	0.28426	1.63172	0.556953	1.30017	0.198594
40	0	1.00705	0.0589103	0.531987	0.0546007	0.499392	0.0631228	0.65563	0.105199	0.928661	0.0961411	0.654018	0.0868449	0.564271	0.111308	0.595127	0.151407	0.917282	0.104432
44	0	1.12658	0.0787687	0.729968	0.0749207	0.50952	0.064403	0.968859	0.208569	1.09741	0.152425	0.817854	0.143665	0.994945	0.263313	1.03265	0.352471	1.13084	0.17273
48	0	1.03588	0.0605969	0.932225	0.0956794	0.630646	0.0797133	1.10717	0.177651	0.880149	0.0911189	0.723733	0.0961021	1.70097	0.335531	1.63427	0.415776	1.27004	0.144594
52	0	1.0278	0.0718617	0.797423	0.081844	0.665654	0.0841383	0.884932	0.190501	1.15899	0.160978	0.946899	0.166333	0.712215	0.188488	0.820473	0.28005	0.773426	0.118137
56	0	1.0171	0.0711136	0.90408	0.0927908	0.802122	0.101388	1.00485	0.197468	0.973886	0.123483	0.838861	0.147355	1.95515	0.472349	1.38072	0.430216	1.31725	0.183673
60	0	1.00929	0.0705673	0.58246	0.0597811	0.770856	0.0974358	0.544793	0.107061	1.05337	0.133561	0.607886	0.106781	1.12518	0.271834	1.15421	0.359638	0.798798	0.111382
64	0	1.17289	0.0820061	0.777624	0.0798119	0.877551	0.110922	0.592627	0.127576	0.766132	0.106412	0.795269	0.139697	1.74834	0.462698	1.21918	0.416142	0.812746	0.124143
68	0	0.897785	0.0627714	0.996431	0.102269	0.842637	0.106509	0.533134	0.104769	0.743641	0.094289	0.911096	0.160043	0.624981	0.165402	0.35072	0.119711	0.55976	0.0855006
0	40	0.099473	0.0106239	NaN	NaN	NaN	NaN	0.0207865	0.0057769	0.146326	0.0262382	0.0334496	0.00678474	0.129338	0.0441899	0.0278718	0.0122818	0.0151804	0.00299347
6	40	0.149917	0.0160114	NaN	NaN	NaN	NaN	0.0158116	0.00439429	0.154891	0.027774	0.0477236	0.00968001	0.0708606	0.0242104	0.00648713	0.00285857	0.00613768	0.00121031
16	40	0.321425	0.0343287	NaN	NaN	NaN	NaN	0.0613862	0.0170602	0.371991	0.066703	0.120513	0.0244442	0.0706884	0.0241516	0.0197492	0.00870254	0.0334938	0.00660474
24	40	0.899586	0.0403605	0.353874	0.0256822	0.192591	0.0172133	0.378048	0.0486359	0.719263	0.0597031	0.525197	0.0556326	0.623579	0.0986247	0.726488	0.148191	0.407663	0.0372126
30	40	0.977061	0.0737879	0.58261	0.0690471	0.472598	0.103466	0.842371	0.135162	0.988512	0.102337	0.682604	0.169573	0.462812	0.0912938	0.525515	0.133697	0.615201	0.0700403
36	40	1.0828	0.081773	0.611557	0.0724776	0.644693	0.0892665	1.5202	0.298744	1.23136	0.156128	1.36539	0.239845	0.824049	0.199084	1.02223	0.318515	0.94795	0.132179
40	40	1.28271	0.0750359	0.791454	0.0812313	0.814991	0.103014	1.57606	0.252886	1.1613	0.120225	1.14406	0.151916	0.740661	0.146102	0.732135	0.186263	1.02027	0.116157
44	40	1.26282	0.0882941	1.26604	0.129941	1.45873	0.184383	2.00468	0.393952	1.17411	0.14887	1.52191	0.267339	1.40403	0.371579	1.56967	0.489091	1.61097	0.224627
48	40	1.28415	0.0751196	1.18747	0.121876	1.12439	0.142122	1.30928	0.21008	1.39385	0.1443	1.72449	0.228989	0.963186	0.201522	1.25186	0.318487	1.272	0.144816
52	40	1.31821	0.0921665	1.33294	0.136807	1.9245	0.243256	1.62686	0.319704	1.66753	0.258951	2.01288	0.353583	0.636781	0.188416	1.84512	0.574919	1.60467	0.22375
56	40	1.28083	0.0895529	1.81504	0.186288	2.00263	0.253132	2.20662	0.433637	1.35499	0.171804	1.66992	0.293338	1.66372	0.440305	1.47367	0.45918	1.9736	0.275192
60	40	1.33662	0.093454	1.79644	0.184379	1.77417	0.224254	1.94077	0.381393	1.20746	0.153099	1.5637	0.27468	2.61539	0.692164	2.30545	0.718353	2.09218	0.291727
64	40	1.25754	0.0879251	1.62211	0.166486	2.28971	0.289417	0.912003	0.179223	1.43615	0.182095	1.58659	0.2787	1.78538	0.431333	1.33872	0.417131	1.56773	0.218598
68	40	1.18668	0.0829708	2.06214	0.211649	2.16095	0.273142	1.34829	0.264961	1.24401	0.157733	1.44685	0.254154	1.20865	0.292	0.822135	0.256168	1.12382	0.156701
