# Supplementary material for: T160-phosphorylated CDK2 defines threshold for HGF-dependent proliferation in primary hepatocytes
Source: Mol Syst Biol. 2015 Mar 14;11(3):0795. doi: 10.15252/msb.20156032 (PMC4380929; doi:10.15252/msb.20156032)
Supplement: Supplementary file 14 [file msb0011-0795-sd14.xls]

## Sheet: TC_BaF3_ActD-2007-02-20_2
Source data for Figure 4J: Data of DNA content using Sybr Green I
Time	HGF	DNA content	DNA content
h	ng/ml	Fold change	Error
24	0	1	0.0307146
42	0	1.03723	0.0731154
48	0	1.08932	0.0731154
52	0	1.05794	0.0731154
56	0	1.0771	0.0731154
60	0	1.02846	0.0731154
64	0	1.07703	0.0731154
68	0	1.08923	0.0731154
72	0	0.988992	0.040047
24	40	1	0.0307146
42	40	1.13452	0.0731154
48	40	1.2367	0.0731154
52	40	1.32785	0.0731154
56	40	1.48903	0.0731154
60	40	1.59081	0.0731154
64	40	1.7129	0.0731154
68	40	1.93694	0.0731154
72	40	2.20796	0.0365577
