# Supplementary material for: T160-phosphorylated CDK2 defines threshold for HGF-dependent proliferation in primary hepatocytes
Source: Mol Syst Biol. 2015 Mar 14;11(3):0795. doi: 10.15252/msb.20156032 (PMC4380929; doi:10.15252/msb.20156032)
Supplement: Supplementary file 15 [file msb0011-0795-sd15.xls]

## Sheet: TC_BaF3_ActD-2007-02-20_2
Source data for Figure 4K: Data of DNA content using Sybr Green I
HGF	DNA content	DNA content
ng/ml	Fold change	Error
0.2	1.10907	0.0895477
0.3	1.25429	0.0895477
0.5	1.26173	0.0895477
1	1.50305	0.0895477
2	1.40207	0.0895477
3	1.6685	0.0895477
5	1.84213	0.0895477
10	2.12052	0.0895477
15	2.0402	0.0895477
