# Supplementary material for: T160-phosphorylated CDK2 defines threshold for HGF-dependent proliferation in primary hepatocytes
Source: Mol Syst Biol. 2015 Mar 14;11(3):0795. doi: 10.15252/msb.20156032 (PMC4380929; doi:10.15252/msb.20156032)
Supplement: Supplementary file 16 [file msb0011-0795-sd16.xls]

## Sheet: TC_BaF3_ActD-2007-02-20_2
Source data for Figure 4L: Data of DNA content using Sybr Green I
Stimulation	DNA content	DNA content
h	Fold change	Error
0	1	0.0819867
6	1.1308	0.0819867
11	1.14934	0.0819867
17	1.09916	0.0819867
20	1.30095	0.0819867
23	1.34725	0.0819867
26	1.55219	0.0819867
29	1.59442	0.0819867
32	1.802	0.0819867
35	1.75806	0.0819867
38	1.9455	0.0819867
41	1.99308	0.0819867
44	2.06994	0.100413
48	2.14188	0.100413
52	2.079	0.0819867
56	2.36144	0.0819867
