# Supplementary material for: T160-phosphorylated CDK2 defines threshold for HGF-dependent proliferation in primary hepatocytes
Source: Mol Syst Biol. 2015 Mar 14;11(3):0795. doi: 10.15252/msb.20156032 (PMC4380929; doi:10.15252/msb.20156032)
Supplement: Supplementary file 17 [file msb0011-0795-sd17.xls]

## Sheet: TC_BaF3_ActD-2007-02-20_2
Source data for Figure 4M: Data of DNA content using Sybr Green I
HGF	Inhibitors	DNA content	DNA content
ng/ml	Compound	Fold change	Error
0	DMSO	0.988992	0.040047
40	DMSO	2.20796	0.0365577
40	PD0332991	1.19436	0.0633198
40	Akt Inh VIII	1.00518	0.056635
40	U0126	1.09762	0.056635
40	Pifithrin alpha	0.770658	0.0731154
