# Supplementary material for: T160-phosphorylated CDK2 defines threshold for HGF-dependent proliferation in primary hepatocytes
Source: Mol Syst Biol. 2015 Mar 14;11(3):0795. doi: 10.15252/msb.20156032 (PMC4380929; doi:10.15252/msb.20156032)
Supplement: Supplementary file 18 [file msb0011-0795-sd18.xls]

## Sheet: TC_BaF3_ActD-2007-02-20_2
Source data for Figure 7G: Quantitative immunoblotting data
HGF	pRb S788	pRb S788
ng/ml	Signal intensity	Error
0.04	0.155621	0.0666738
0.1	0.527852	0.159913
0.4	0.431128	0.13061
1	0.429842	0.130221
4	0.744308	0.225488
10	1.10369	0.334364
40	1.8414	0.557851
100	1.80945	0.632977
200	1.21147	0.519036
400	1.74524	0.747724
