# Supplementary material for: T160-phosphorylated CDK2 defines threshold for HGF-dependent proliferation in primary hepatocytes
Source: Mol Syst Biol. 2015 Mar 14;11(3):0795. doi: 10.15252/msb.20156032 (PMC4380929; doi:10.15252/msb.20156032)
Supplement: Supplementary file 19 [file msb0011-0795-sd19.xls]

## Sheet: TC_BaF3_ActD-2007-02-20_2
Source data for Figure 7H: Quantitative immunoblotting data
HGF	pRb S800/804	pRb S800/804
ng/ml	Signal intensity	Error
0.04	0.293384	0.0753471
0.1	0.313956	0.0570144
0.4	0.413423	0.0750777
1	0.546999	0.099335
4	0.857551	0.155731
10	1.2093	0.219608
40	1.8918	0.343552
100	1.66669	0.30267
400	1.8069	0.464051
