# Supplementary material for: T160-phosphorylated CDK2 defines threshold for HGF-dependent proliferation in primary hepatocytes
Source: Mol Syst Biol. 2015 Mar 14;11(3):0795. doi: 10.15252/msb.20156032 (PMC4380929; doi:10.15252/msb.20156032)
Supplement: Supplementary file 20 [file msb0011-0795-sd20.xls]

## Sheet: TC_BaF3_ActD-2007-02-20_2
Source data for Figure 7I: Quantitative immunoblotting data
HGF	p21:CDK2	p21:CDK2
ng/ml	Signal intensity	Error
0.04	0.596903	0.0666442
0.1	0.516011	0.0470405
0.4	0.649183	0.0591807
1	0.693162	0.0631899
4	0.972805	0.0886827
10	1.00795	0.0918867
40	1.3283	0.12109
100	1.83007	0.166832
400	1.40562	0.181216
