# Supplementary material for: T160-phosphorylated CDK2 defines threshold for HGF-dependent proliferation in primary hepatocytes
Source: Mol Syst Biol. 2015 Mar 14;11(3):0795. doi: 10.15252/msb.20156032 (PMC4380929; doi:10.15252/msb.20156032)
Supplement: Supplementary file 21 [file msb0011-0795-sd21.xls]

## Sheet: TC_BaF3_ActD-2007-02-20_2
Source data for Figure 7J: Quantitative immunoblotting data
HGF	Cyclin D1:CDK4	Cyclin D1:CDK4
ng/ml	Signal intensity	Error
0.04	0.320357	0.0785141
0.1	0.415216	0.0643602
0.4	0.572551	0.0992231
1	0.529003	0.0819977
4	1.04835	0.181679
10	1.33999	0.207704
40	1.75088	0.303428
100	2.02365	0.350698
