# Supplementary material for: T160-phosphorylated CDK2 defines threshold for HGF-dependent proliferation in primary hepatocytes
Source: Mol Syst Biol. 2015 Mar 14;11(3):0795. doi: 10.15252/msb.20156032 (PMC4380929; doi:10.15252/msb.20156032)
Supplement: Supplementary file 22 [file msb0011-0795-sd22.xls]

## Sheet: TC_BaF3_ActD-2007-02-20_2
Source data for Figure 7K: Quantitative immunoblotting data
HGF	pCDK2 T160	pCDK2 T160
ng/ml	Signal intensity	Error
0.04	0.706228	0.186318
0.1	0.489104	0.0816097
0.4	0.5229	0.0975469
1	0.798985	0.133315
4	0.881984	0.164534
10	0.923975	0.15417
40	1.3205	0.284447
100	1.86006	0.400674
200	1.73763	0.458425
