# Supplementary material for: T160-phosphorylated CDK2 defines threshold for HGF-dependent proliferation in primary hepatocytes
Source: Mol Syst Biol. 2015 Mar 14;11(3):0795. doi: 10.15252/msb.20156032 (PMC4380929; doi:10.15252/msb.20156032)
Supplement: Supplementary file 23 [file msb0011-0795-sd23.xls]

## Sheet: TC_BaF3_ActD-2007-02-20_2
Source data for Figure 8D: Fucci2 imaging data
HGF	Nuclei in S/G2/M
ng/ml	%
0.1	3.56782
0.1	1.35549
0.4	0.0345901
0.4	2.48283
1	0.973532
1	0.636943
4	5.11774
4	5.83249
10	6.45783
10	9.30173
40	6.56052
40	6.8945
100	12.0915
100	11.7153
200	12.9612
200	12.6868
300	12.9648
300	10.1179
