# Supplementary material for: T160-phosphorylated CDK2 defines threshold for HGF-dependent proliferation in primary hepatocytes
Source: Mol Syst Biol. 2015 Mar 14;11(3):0795. doi: 10.15252/msb.20156032 (PMC4380929; doi:10.15252/msb.20156032)
Supplement: Supplementary file 24 [file msb0011-0795-sd24.xls]

## Sheet: TC_BaF3_ActD-2007-02-20_2
Source data for Figure 8E: Quantitative immunoblotting and Fucci2 imaging data
pCDK2 T160	Nuclei in S/G2/M
Signal intensity	%
0.4891	2.46165
0.5229	1.25871
0.799	0.805237
0.882	5.47511
0.924	7.87978
1.3205	6.72751
1.8601	11.9034
1.7376	12.824
